# Supplementary material for: Regression of Atherosclerosis Is Characterized by Broad Changes in the Plaque Macrophage Transcriptome
Source: PLoS One. 2012 Jun 27;7(6):e39790. doi: 10.1371/journal.pone.0039790 (PMC3384622; doi:10.1371/journal.pone.0039790)
Supplement: Table S1 — qPCR assays used to confirm candidate genes. (XLS) [file pone.0039790.s001.xls]

## Sheet: Table S1
Table S1
qPCR assays used to confirm candidate genes
Gene Symbol	Assay ID	Context Sequence		Vendor
Arg1	Mm01190441_g1	TACAAGACAGGGCTCCTTTCAGGAC		ABi
Vcl	Mm00447745_m1	ACTCCCCAGGTCATCTCCGCTGCTC		ABi
Bcl2l2	Mm00432054_m1	GTGGGGGCTGGGCGGAGTTCACAGC		ABi
Txndc13	Mm01327718_m1	TGGCAAGATTTGGCACCTTCACAAC		ABi
Apoc2	Mm00437571_m1	TGAGAAACTCAGGGACATGTACAGC		ABi
Cxcl2	Mm00436450_m1	AAAAGATACTGAACAAAGGCAAGGC		ABi
Cxcl5	Mm00436451_g1	TAGCTGAAGCTGCCCCTTCCTCAGT		ABi
L1cam	Mm00493049_m1	CCGGGTCAAGCCCACCAACAGCATG		ABi
Tmx4	Mm01327718_m1	TGGCAAGATTTGGCACCTTCACAAC		ABi
Vinculin	Mm00447745_m1	ACTCCCCAGGTCATCTCCGCTGCTC		ABi
Gapdh	Mm99999915_g1			ABi
Clec4a1	MQPO43268			GeneCopoeia
Ttn	MQPO35348			GeneCopoeia
Actn	MQPO27158			GeneCopoeia
Mypn	MQPO20861			GeneCopoeia
Myo16	MM27506			GeneCopoeia
Tnnc2	MQPO28404			GeneCopoeia
Pcdha4	MQPO26855			GeneCopoeia
Pcdha5	MQPO26855			GeneCopoeia
Pcdha6	MQPO37092			GeneCopoeia
Pcdha9	MQPO37909			GeneCopoeia
Pcdha10	MQPO28942			GeneCopoeia
	fwd	rev	probe
IL1b	CAACCAACAAGTGATATTCTCCATG	GATCCACACTCTCCAGCTGCA	CTGTGTAATGAAAGACGGCAC	ABi
CD163	GCTAGACGAAGTCATCTGCACTGGG	TCAGCCTCAGAGACATGAACTCGG		In house
