# Supplementary material for: Regression of Atherosclerosis Is Characterized by Broad Changes in the Plaque Macrophage Transcriptome
Source: PLoS One. 2012 Jun 27;7(6):e39790. doi: 10.1371/journal.pone.0039790 (PMC3384622; doi:10.1371/journal.pone.0039790)
Supplement: Table S2 — The plaque regression differential profile. (XLS) [file pone.0039790.s002.xls]

## Sheet: Table S2
Table S2
The plaque regression differential profile
Transcript	Cluster	LLID	Symbol	Fold Change Progression	P-Value Progression	Fold Change Regression	P-Value Regression
NM_007482	1	11846	Arg1	1.1969	0.1627	14.42	2.0797e-25
MMT00041180	1	68802	Mypn	3.6456	6.8033e-05	11.5275	9.5115e-14
NM_008590	1	17294	Mest	4.4403	4.5658e-07	11.1694	2.8755e-35
AK018080	1	20666	Sox11	-1.2678	0.3014	10.8879	1.0156e-17
NM_019977	1	56727	Miox	1.9212	0.0916	9.7344	9.7152e-07
NM_009644	1	11624	Ahrr	1.484	0.0005	8.3808	6.1496e-38
NM_009140	1	20310	Cxcl2	1.0982	0.6748	6.8717	3.1459e-11
AI595938	1	17996	Neb	2.7827	0.0845	6.545	0.0016
ENSMUST00000070212	1			-1.0848	0.7297	5.3456	3.1408e-12
AK004474	1	68888	Gkn3	2.4867	0.0176	5.3038	4.5899e-05
AK003152	1	22138	Ttn	2.5092	0.1288	5.2559	0.0064
NM_008657	1	17878	Myf6	-1.5428	0.0438	5.1808	2.003e-14
AF274883	1	93671	Cd163	-1.2258	0.6289	5.0918	5.4074e-05
MMT00019104	1	17146	Mageb2	-1.7821	0.0037	5.0857	0.0008
MMT00031712	1	16365	Irg1	-1.269	0.369	5.0193	0
NM_008777	1	18478	Pah	1.1714	0.0242	4.9539	0.0002
MMT00054878	1	20190	Ryr1	1.9286	0.0001	4.8882	3.5995e-24
ENSMUST00000070758	1	17528	Mpz	-1.6152	0.0477	4.6548	1.9506e-10
MMT00007954	1	68854	Asb11	-1.2836	0.5499	4.5983	0.0002
NM_009141	1	20311	Cxcl5	-1.2432	0.4921	4.4386	1.5316e-05
MMT00062873	1	71213	Cage1	1.4584	0.0226	4.4049	6.4368e-11
NM_009108	1	20186	Nr1h4	1.4337	0.0004	4.3775	1.4989e-29
AW045223	1	20190	Ryr1	2.1928	0.0035	4.3218	2.562e-08
AK018197	1	70745	6330418B08Rik	-1.3509	0.074	4.2582	0.01
MMT00061388	1	13479	Dpep1	1.3605	0.0137	4.1613	0
MMT00012511	1	56264	Cpxm1	1.1903	0.1588	4.1378	1.121e-44
NM_175216	1	65246	Xpo7	1.6283	4.2874e-05	3.9953	2.6708e-05
NM_010594	1	16483	Kap	1.279	0.0327	3.7991	3.2732e-19
MMT00072095	1	194231	Cnksr1	1.1813	0.353	3.7566	2.9405e-13
NM_175288	1	97268	C230066G23Rik	2.4761	0.1047	3.7121	7.1371e-09
NM_011784	1	23796	Aplnr	-1.065	0.5194	3.624	7.5135e-09
MMT00051426	1	16826	Ldb2	1.0942	0.6754	3.6052	2.6398e-13
NM_021447	1	58522	Trim54	1.398	0.0245	3.5917	2.1631e-18
BC013644	1	58887	Repin1	-1.3139	0.0007	3.5302	5.6173e-12
AK013561	1	19293	Pvalb	2.2965	0.0211	3.4004	0.0007
MMT00034854	1	19734	Rgs16	1.6899	0.0004	3.3967	2.0398e-16
NM_145357	1	667597	BC023105	1.0425	0.6599	3.2251	4.5961e-15
NM_021879	1	18431	Oca2	-1.229	0.446	3.1581	0.0024
NM_172454	1	208098	Panx3	-1.1341	0.5991	3.1513	0.0005
AF248643	1	11472	Actn2	1.1401	0.5882	3.1282	4.2725e-06
NM_007697	1	12661	Chl1	-1.0103	0.8594	3.0904	2.7301e-15
AI450023	1	22138	Ttn	1.5509	0.3306	3.075	0.0131
AK011527	1	70410	2610024D14Rik	1.0185	0.93	3.0003	1.3847e-07
M15131	1	16176	Il1b	-1.2983	0.0048	2.9664	7.1293e-08
NM_007823	1	13120	Cyp4b1	-1.9909	4.4508e-06	2.9087	5.3892e-14
MMT00034615	1	244923	Klhl31	1.7501	0.0025	2.8714	0.0002
AK017228	1	74474	5230400M06Rik	1.6285	0.0038	2.8342	2.1226e-09
MMT00021067	1	269356	Slc4a11	1.0101	0.9584	2.8193	2.94e-07
AK004158	1	20666	Sox11	1.2732	0.0674	2.79	0.0208
MMT00077014	1	380698	Obscn	-1.0668	0.7871	2.7802	2.0381e-05
AK020216	1	77544	8030479D07Rik	1.2353	0.0664	2.7141	1.8645e-07
MMT00020088	1	13024	Ctla2a	1.0313	0.8063	2.6999	7.9299e-10
MMT00071371	1	320405	Cadps2	1.2412	0.16	2.6979	5.4657e-10
NM_013553	1	15423	Hoxc4	-1.0329	0.5722	2.6835	6.9904e-35
MMT00026696	1	211482	Efhb	-1.1776	0.5209	2.6804	7.2802e-05
MMT00035855	1	14531	Gcm1	-1.5691	0.0001	2.6586	8.1923e-10
MMT00037923	1	71886	2310002L09Rik	1.4399	0.0594	2.6585	5.7407e-07
MMT00079429	1	100380879	2210418O10Rik	1.204	0.004	2.658	0
MMT00043939	1	68453	Gpihbp1	1.1488	0.5944	2.6576	0.0002
NM_009405	1	21953	Tnni2	1.8174	0.0101	2.6469	2.9523e-05
NM_010473	1	15464	Hrc	-1.4657	0.1872	2.642	0.0007
NM_011704	1	22361	Vnn1	-1.2907	0.0408	2.6332	0.0015
NM_021358	1	15565	Htr6	-1.4922	6.8683e-05	2.6272	1.4603e-09
MMT00011606	1	56873	Lmbr1	1.7367	3.9854e-05	2.6105	2.29e-12
AK004293	1	78321	Ankrd23	-1.1034	0.5215	2.592	2.4648e-09
AK012093	1	22413	Wnt2	1.2031	0.1347	2.5744	5.7864e-18
ri|1700023J02|ZX00037N19||1323	1	66333	Aqp11	1.0008	0.9961	2.5728	1.6872e-08
MMT00053574	1	258872	Olfr908	-1.2363	0.0616	2.5659	7.2534e-10
NM_009864	1	12550	Cdh1	1.4465	2.5453e-10	2.5427	3.3782e-17
NM_011080	1	18686	Phxr1	1.155	0.2256	2.5374	2.6215e-21
ENSMUST00000040941	1	71995	Erv3	-1.2278	0.0384	2.5078	3.2065e-08
AK033026	1	17132	Maf	1.3866	0.0005	2.4879	1.3699e-15
NM_009705	1	11847	Arg2	-1.0026	0.989	2.4874	3.1899e-06
NM_133660	1	13897	Ces1e	-1.057	0.5803	2.4792	1.3697e-33
NM_183160	1	226040	E030010A14Rik	-1.0723	0.491	2.4597	3.2588e-14
MMT00061726	1	233905	Zfp646	1.0845	0.3452	2.4345	2.8651e-14
AK009077	1	59011	Myoz1	1.2783	0.1341	2.4232	4.7658e-08
MMT00076595	1	107477	Guca1b	1.0904	0.5869	2.4192	1.6247e-07
MMT00035676	1	240672	Dusp5	-1.174	0.2878	2.4136	2.8443e-16
MMT00038106	1	74376	Myo18b	1.1032	0.5882	2.393	1.6469e-06
NM_009802	1	12353	Car6	1.2846	0.0199	2.385	6.7826e-07
NM_145857	1	257632	Nod2	1.1793	0.1337	2.3706	2.1874e-15
MMT00004888	1	108079	Prkaa2	-1.9087	0.0072	2.3673	0.0018
NM_016907	1	20732	Spint1	1.4676	0.0016	2.3639	2.5106e-10
MMT00036120	1	269799	Clec4a1	1.0612	0.6698	2.3558	9.9908e-22
AY244804	1	385338	Ssxa1	-1.0323	0.7025	2.3476	1.0553e-14
AK018993	1	320092	E030003E18Rik	-1.3565	0.0596	2.3282	1.6488e-06
AK002480	1	107869	Cth	1.4136	0.0305	2.3086	0.0051
BB091436	1			-1.4576	0.0002	2.2856	5.2462e-15
BF466606	1	664805	Skor2	-1.1081	0.663	2.2849	0.0006
NM_017405	1	54135	Lsr	-1.0292	0.8138	2.2823	2.1576e-12
NM_009205	1	20532	Slc3a1	1.2403	0.0241	2.2697	0.0003
NM_010172	1	14068	F7	-1.0545	0.7833	2.2655	1.107e-17
NM_177106	1	320224	F830004M19Rik	1.223	0.1278	2.2601	3.0889e-10
AK014356	1	19383	Raly	1.1246	0.499	2.2393	9.7219e-07
AK018631	1	71620	9130016M20Rik	-1.0365	0.5303	2.2311	0.0063
NM_009394	1	21925	Tnnc2	2.0915	0.0002	2.2266	5.1303e-05
NM_029702	1	76688	Arfrp1	-1.1579	0.1615	2.2163	4.5177e-13
AK044559	1	18810	Plec	1.2225	0.1937	2.2076	2.4144e-08
MMT00036819	1	21387	Tbx4	1.5735	1.7553e-05	2.207	0.0005
NM_022020	1	63954	Rbp7	-1.2766	0.115	2.2049	2.5698e-06
MMT00071615	1	243910	Nfkbid	-1.0648	0.0082	2.2002	1.6977e-08
AK009816	1	76757	Trdn	-1.5472	2.3176e-05	2.1942	2.7302e-13
NM_146457	1	258449	Olfr282	-1.2414	0.0192	2.1809	4.7047e-08
MMT00019482	1	72572	Spats2	-1.3534	0.1309	2.17	0.0001
NM_011426	1	20612	Siglec1	-1.311	0.0032	2.1476	0.0007
NM_020001	1	56620	Clec4n	1.7285	0.0586	2.1444	0.0073
MMT00049246	1	114643	Oas1c	-1.1095	0.2771	2.1235	6.3445e-16
AK003671	1	12350	Car3	1.5827	0.0262	2.1171	0.0003
MMT00029126	1	233651	Dchs1	1.0253	0.8443	2.1029	2.7004e-11
AF316999	1	80861	Dhx58	1.4774	0.0001	2.0978	3.5583e-13
MMT00082121	1	234395	Ushbp1	-1.1834	0.3038	2.0939	2.1821e-06
MMT00078706	1	20201	S100a8	-1.2256	0.6247	2.092	0.0007
NM_030701	1	80885	Niacr1	-1.304	0.0566	2.0866	0.0009
MMT00046359	1	140703	Emid1	1.1624	0.01	2.0814	7.6649e-06
MMT00014959	1	282619	Sbsn	-1.003	0.9639	2.0791	7.4302e-32
AK014023	1	98267	Stk17b	1.0785	0.5353	2.0786	1.0919e-09
AK006927	1	73503	Mbd3l1	-1.0642	0.7076	2.0665	1.8915e-05
BE136454	1	14345	Fut4	-1.0471	0.8801	2.0594	0.0176
NM_172393	1	11630	Aim1	1.2569	0.0156	2.0548	3.138e-22
MMT00058158	1	277414	Trp53i11	1.0748	0.142	2.0518	1.702e-24
AK008743	1	70386	2210017G18Rik	-1.1021	0.4279	2.0474	6.8377e-09
NM_177652	1	20192	Ryr3	-1.2875	0.0075	2.0473	0.0003
AK018161	1	238130	Dock4	-1.1392	0.201	2.0384	2.6013e-12
M73760	1	17228	Cma1	1.4004	2.5164e-07	2.0343	3.1374e-09
MMT00081266	1	243621	Iqsec3	-1.2124	0.0213	2.0308	3.0185e-08
BC016446	1	230459	Cyp2j13	1.1002	0.3622	2.0067	0.0279
MMT00016539	1	116848	Baz2a	1.0288	0.7953	2.0062	1.9526e-09
NM_011709	1	22373	Wap	-1.2334	0.0398	2.0053	4.8955e-13
AK013706	1	72997	2900056M20Rik	1.4998	0.0004	1.9928	8.3829e-11
AK008445	1	20667	Sox12	1.1522	0.0588	1.9792	4.9991e-06
MMT00060423	1	67784	Plxnd1	1.131	0.07	1.9767	2.5327e-19
NM_011469	1	20756	Sprr2b	-1.3203	0.0027	1.9749	9.4872e-13
AK003459	1	282619	Sbsn	-1.1642	0.0428	1.9693	6.2487e-23
MMT00025993	1	17388	Mmp15	-1.1815	0.0636	1.9578	6.1845e-06
NM_172740	1	233058	Zfp420	-1.0012	0.9882	1.9517	3.1779e-06
MMT00015196	1	434341	Nlrc5	1.0922	0.2896	1.9489	7.3531e-16
MMT00059850	1	271221	5031414D18Rik	1.476	6.8015e-07	1.9469	2.3997e-18
NM_009789	1	12309	S100g	-1.2471	0.0105	1.9461	0.0302
AK020000	1	78818	5830407P18Rik	-1.0492	0.7234	1.9442	1.2254e-07
NM_178373	1	14311	Cidec	1.1785	0.471	1.9415	0.0025
mCT131906	1	546913	Vmn2r22	-1.4322	0.1457	1.9377	0.0061
NM_011620	1	21957	Tnnt3	-1.0075	0.977	1.9302	0.0104
MMT00018390	1	258464	Olfr1384	-1.1413	0.2994	1.9265	5.2207e-15
NM_011918	1	24131	Ldb3	1.1873	0.2771	1.9176	5.8508e-05
AK009869	1	69657	2310047D07Rik	-1.1631	0.4745	1.914	0.0021
NM_013756	1	27358	Defb3	-1.474	0.0006	1.9139	5.6164e-09
MMT00036330	1	107350	AW112010	1.4166	3.0337e-07	1.9139	8.7942e-06
AK019255	1	17132	Maf	1.1243	0.129	1.9106	9.3646e-12
NM_027670	1	71090	4933411G06Rik	1.0577	0.4418	1.9011	2.0674e-07
AI427206	1	230594	Zcchc11	1.0334	0.6793	1.8917	1.5498e-11
MMT00065759	1	228071	Sestd1	1.324	0.0478	1.8856	6.5516e-06
AK006172	1	75646	Rai14	1.4074	6.9806e-06	1.8856	8.1449e-16
NM_146496	1	258489	Olfr486	-1.2535	0.0118	1.8817	7.7429e-12
ENSMUST00000064753	1	16855	Lgals4	-1.3668	0.0017	1.8755	3.5235e-17
NM_025882	1	66979	Pole4	-1.6395	0.037	1.874	0.0072
NM_019840	1	18578	Pde4b	1.1021	0.316	1.8679	3.6218e-10
XM_357044	1	240444	Kcng2	-1.38	0.0002	1.8625	5.7241e-13
MMT00075623	1	208613	Tmem212	1.2519	5.7168e-05	1.8612	1.7676e-15
BC021632	1	16855	Lgals4	-1.4029	0.0005	1.8593	9.1687e-12
AK004971	1	71773	Ugt2b1	-1.0098	0.8894	1.8586	9.2321e-12
MMT00030529	1	56708	Clcf1	1.2371	0.0059	1.8561	6.1522e-15
NM_011540	1	21393	Tcap	-1.1947	0.3396	1.8528	0.0012
MMT00004134	1	72899	Macrod2	-1.0771	0.3995	1.8504	1.8513e-05
NM_175221	1	75379	4930599N23Rik	-1.1988	0.027	1.8423	9.8665e-06
NM_007865	1	13388	Dll1	-1.2883	0.0261	1.8396	0.0259
ENSMUST00000056007	1	257904	Olfr294	-1.5341	0.0002	1.8376	3.6479e-08
NM_031192	1	19701	Ren1	1.3176	0.1229	1.8373	0.0019
NM_008182	1	14858	Gsta2	1.1336	0.0439	1.8328	2.206e-05
AF277093	1	83603	Elovl4	-1.4445	0.0607	1.8258	0.0211
AJ277812	1			1.1965	0.0042	1.822	5.4487e-11
AB041601	1	224019	Tmem191c	1.1778	0.0613	1.8213	6.3283e-11
ENSMUST00000033385	1	77252	9430038I01Rik	1.0314	0.6224	1.8211	3.8485e-17
NM_173185	1	214897	Csnk1g1	-1.2325	0.0549	1.8147	0.0005
BB204330	1			1.1	0.3761	1.8124	3.2943e-07
NM_013648	1	20167	Rtn2	-1.0536	0.7486	1.811	0.0002
ri|8030457G12|PX00104E03||1420	1	22418	Wnt5a	1.024	0.8188	1.8096	0.0041
MMT00007643	1			-1.2969	0.0346	1.807	3.2603e-05
MMT00010907	1	218820	Zfp503	-1.0008	0.9952	1.8043	0.0003
MMT00068817	1	14872	Gstt2	1.0526	0.4261	1.7974	9.8036e-18
NM_017390	1	53878	Svs2	-1.2061	0.2807	1.7962	0.0008
MMT00056984	1	81006	Gpr63	-1.4727	1.5759e-05	1.7961	5.5663e-12
AK017616	1	66656	Eef1d	-1.2723	0.0117	1.7959	2.4696e-08
NM_009943	1	12862	Cox6a2	1.102	0.5202	1.7954	0.0002
MMT00041518	1	319229	Sctr	-1.1229	0.4372	1.795	7.1813e-05
NM_207021	1	353166	Tas2r117	1.0222	0.8352	1.7944	8.4657e-06
NM_007710	1	12715	Ckm	1.2246	0.4025	1.7894	0.0151
MMT00033269	1	258320	Olfr1232	-1.0914	0.1854	1.7893	4.8984e-08
NM_013512	1	13824	Epb4.1l4a	-1.1148	0.2519	1.7839	0.0069
AK034321	1			-1.3363	0.0134	1.7839	0.0001
AW260365	1	338355	Fkbp15	-1.1719	0.1922	1.7804	1.5087e-07
NM_146729	1	258724	Olfr784	-1.2397	0.297	1.774	0.0087
NM_013650	1	20201	S100a8	-1.2241	0.6292	1.7708	0.0118
ri|9330115C17|PX00104J14||1394	1	109288	9330115C17Rik	-1.14	0.267	1.7701	4.0263e-05
MMT00000266	1	12830	Col4a5	1.0545	0.7283	1.7676	3.2527e-05
NM_024291	1	16716	Ky	-1.0654	0.4884	1.7613	4.1556e-09
NM_008399	1	16407	Itgae	1.0067	0.9526	1.7585	0.0052
AK015275	1	73945	Otud4	-1.5433	0.0025	1.7581	2.8633e-05
NM_026232	1	67554	Slc25a30	-1.1244	0.1046	1.7539	2.8917e-08
AK005822	1	100041269	Gm10345	1.0398	0.6307	1.7508	1.1047e-16
AK017926	1	74747	Ddit4	-1.1995	0.0221	1.7492	1.4611e-06
NM_014193	1	12292	Cacna1s	-1.0541	0.8163	1.7489	0.0119
MMT00029669	1	226178	D19Wsu162e	1.3555	2.1688e-11	1.7483	5.453e-23
NM_026083	1	67302	Zc3h13	1.2936	0.1115	1.7477	0.0004
BC022961	1			-1.0175	0.8809	1.7457	7.3301e-07
MMT00031281	1	16188	Il3ra	-1.0587	0.4335	1.7396	2.6187e-13
NM_011338	1	20308	Ccl9	-1.1722	0.0875	1.7381	7.5246e-05
BE634458	1			-1.3438	0.0109	1.738	0.0017
NM_011963	1	26438	Psg18	-1.3861	0.0002	1.7377	0.0002
MMT00037784	1			-1.2324	0.0469	1.7341	0.0005
NM_010181	1	14119	Fbn2	-1.0167	0.8027	1.7314	1.5368e-11
MMT00049461	1	20518	Slc22a2	-1.1226	0.065	1.7233	0.0003
NM_007932	1	13805	Eng	1.0109	0.9366	1.7232	6.6798e-06
ENSMUST00000066484	1	26874	Abcd2	1.2443	4.5404e-05	1.7162	1.5843e-09
MMT00015777	1	258944	Olfr351	-1.2979	0.0006	1.7152	1.6349e-10
MMT00068164	1	18072	Nhlh2	-1.4676	0.0032	1.7105	5.524e-05
MMT00012901	1	67653	4930544G11Rik	1.144	0.2373	1.7096	0.0018
NM_011795	1	23829	C1ql1	-1.3234	0.0028	1.7091	4.0748e-09
NM_019440	1	54396	Irgm2	-1.0023	0.9794	1.7081	2.3018e-12
MMT00070194	1	69761	1600015I10Rik	1.3203	0.0425	1.7058	3.8337e-05
NM_010707	1	16857	Lgals6	-1.2864	0.0022	1.7049	2.9856e-08
M37163	1	12590	Cdx1	-1.0985	0.2943	1.7041	3.4344e-07
NM_016899	1	53868	Rab25	-1.0155	0.7855	1.7015	0.001
AK009491	1	72330	Kbtbd5	-1.6264	0.0114	1.6984	0.0103
AK004723	1	74144	Robo4	-1.2754	0.0587	1.6971	7.0543e-05
MMT00072148	1	328967	Arhgef37	-1.1765	0.0154	1.6957	4.8459e-13
BB259591	1	320453	A730090H04Rik	-1.0978	0.1242	1.6946	1.8694e-09
NM_173034	1	272347	Zfp398	1.012	0.8666	1.6928	1.3631e-07
MMT00053323	1	104759	Pld4	1.0347	0.7031	1.6926	1.1991e-11
MMT00023966	1	381741	Lrrc43	-1.3745	0.0005	1.6907	4.3165e-07
AK020044	1	77068	5930436O19Rik	1.0518	0.6417	1.6898	1.8523e-06
NM_199200	1	217219	Fam171a2	1.1291	0.0081	1.6881	6.7742e-17
AF026794	1	16857	Lgals6	-1.3239	7.2884e-06	1.6809	2.7739e-06
MMT00069586	1	231655	Oasl1	-1.0976	0.2716	1.68	2.9421e-08
AK021190	1	77644	C330007P06Rik	-1.0733	0.5343	1.6784	0.0004
AJ132271	1	18576	Pde3b	-1.4148	2.269e-07	1.6784	6.0906e-06
MMT00037418	1	13796	Emx1	-1.0575	0.4372	1.6751	0.0002
MMT00049364	1	228003	Kbtbd10	-1.1969	0.2077	1.6749	0.0023
MMT00064219	1	210145	Irgc1	-1.0811	0.165	1.6733	9.374e-09
AK013267	1	72747	Ttc39c	1.1407	0.0216	1.6704	7.6583e-20
NM_010807	1	17357	Marcksl1	-1.3375	1.9316e-05	1.666	1.3017e-20
NM_030253	1	80285	Parp9	1.1372	0.0257	1.6639	2.1851e-15
NM_007504	1	11937	Atp2a1	1.0255	0.8603	1.6605	0.0004
ENSMUST00000057382	1	320201	4930412M03Rik	-1.0876	0.2245	1.6556	3.7908e-11
MMT00080717	1			1.1029	0.2026	1.6552	4.7043e-10
MMT00047126	1	77794	Adamtsl2	1.1932	0.0053	1.649	8.6659e-15
AK021120	1	21413	Tcf4	1.1586	0.0574	1.6476	2.156e-11
AK050763	1	215351	Senp6	-1.3314	0.0117	1.6454	4.9057e-05
ENSMUST00000064543	1	258179	Olfr331	-1.0594	0.4742	1.6409	6.0365e-06
ENSMUST00000038627	1	109910	Zfp91	1.0819	0.2734	1.6333	6.1928e-13
MMT00047493	1	229542	Gatad2b	1.0141	0.8391	1.6265	1.0328e-12
NM_011501	1	100504617	LOC100504617	-1.3113	0.0208	1.6255	2.8031e-06
ENSMUST00000065735	1	75410	Wbp7	-1.29	0.0014	1.625	1.6972e-08
NM_016749	1	53311	Mybph	-1.5744	0.0003	1.6216	0.0005
AK083354	1	16401	Itga4	1.0706	0.6114	1.62	0.0003
AK002736	1	112417	Ugt2b37	-1.0584	0.4777	1.6199	0.0024
MMT00058493	1	18576	Pde3b	1.2595	3.2309e-05	1.6162	3.1205e-27
MMT00078485	1	69536	Hemk1	1.0209	0.8066	1.6154	9.7109e-10
MMS010085817	1	97810	C80068	1.1539	0.2043	1.6153	2.9563e-05
MMT00078730	1	20765	Sprr2k	-1.1475	0.0148	1.6137	2.2157e-13
ENSMUST00000068870	1	258089	Olfr304	-1.3959	0.0002	1.6132	0.0002
NM_008002	1	14165	Fgf10	1.1583	0.0096	1.6125	2.2859e-28
NM_007863	1	13384	Mpp3	1.1328	0.0496	1.6105	5.7277e-07
AF278699	1	57875	Angptl4	-1.453	0.012	1.6085	0.0122
NM_146963	1	18344	Olfr45	-1.0449	0.4685	1.6012	2.049e-08
NM_010268	1	100504486	LOC100504486	-1.2021	0.1007	1.6003	5.9534e-05
MMT00010512	1	228361	Ambra1	1.2257	0.003	1.5948	7.7388e-12
NM_011885	1	24030	Mrps12	-1.1685	0.0003	1.5917	5.8839e-16
NM_019442	1	54402	Stk19	1.1933	1.1263e-05	1.5913	5.5557e-29
AV253467	1	74601	4833427F10Rik	1.0343	0.6464	1.5898	0.011
AK011186	1	243846	Ccdc9	-1.0074	0.8755	1.5888	1.098e-20
NM_010784	1	17242	Mdk	-1.2007	0.1358	1.5867	0.0002
NM_010386	1	14998	H2-DMa	1.0518	0.4825	1.5847	4.6241e-15
MMT00036138	1	108956	Apol7c	-1.5556	0.0084	1.5844	0.0284
mCT184126	1	74881	4930459C07Rik	-1.1373	0.2553	1.5808	0.0002
MMT00073772	1	12417	Cbx3	1.2602	0.0179	1.5805	0.0048
AK019621	1	78796	Zcchc4	-1.0972	0.3128	1.5782	1.9015e-09
MMT00020650	1	216080	Ube2d1	1.061	0.3063	1.5748	4.0132e-07
MMT00039388	1	260299	Cadm4	1.0251	0.8145	1.5746	8.7738e-05
MMT00000025	1	236899	Pcyt1b	-1.3647	0.0004	1.5716	4.8912e-07
AK008790	1	72289	Malat1	1.2011	0.0448	1.5712	5.2466e-11
ri|2900089E13|ZX00070K11||2269	1	67283	Slc25a19	1.1851	0.0172	1.5674	3.9687e-09
ENSMUST00000021167	1	66293	1810032O08Rik	-1.2477	0.0056	1.5666	3.2136e-08
MMT00075291	1	110959	Nudt19	1.0321	0.7439	1.5659	1.1021e-05
mCT143428	1			1.0117	0.8535	1.5641	5.8873e-10
MMT00033201	1	107476	Acaca	-1.2551	0.037	1.5558	0.0003
AK087931	1	100040462	Mndal	1.2373	0.0207	1.5542	2.0734e-06
MMT00026543	1	71520	Grap	-1.115	0.1069	1.5497	6.8435e-06
MMT00072892	1	329942	Csmd2	-1.3229	0.0074	1.5486	7.9687e-06
NM_175467	1	228677	Sptlc3	-1.0996	0.1109	1.5453	8.6254e-07
AJ575425	1	360214	Defb39	-1.19	0.0996	1.5392	0.0071
NM_008382	1	16326	Inhbe	-1.2261	0.058	1.538	6.9787e-05
MMT00023638	1	227334	Usp40	-1.0538	0.3495	1.5365	1.9389e-16
NM_007493	1	11890	Asgr2	-1.0301	0.6463	1.5333	2.3787e-05
AK008047	1	69847	Wnk4	-1.1111	0.1358	1.5327	4.9573e-06
MMT00036960	1	78928	Pigt	-1.0449	0.6345	1.5325	1.582e-07
MMT00066917	1	242653	Cldn19	-1.0054	0.9332	1.5316	0.0058
MMT00025736	1	328949	Mcc	-1.3203	0.0068	1.5279	0.0051
MMT00030666	1	258453	Olfr1209	1.0548	0.5535	1.5232	7.2704e-06
MMT00007253	1	116904	Alpk3	1.0434	0.5347	1.5214	7.6291e-06
AK021003	1	78603	B230216N24Rik	-1.2864	0.0416	1.5207	0.0018
NM_001083334	1	30948	Bin1	1.1484	0.1676	1.5199	1.6564e-05
MMT00064955	1	239364	Tspyl5	-1.2832	0.0021	1.5158	1.0358e-06
NM_009333	1	21416	Tcf7l2	-1.0313	0.7162	1.5138	8.9967e-07
MMT00017787	1	22339	Vegfa	-1.2159	0.246	1.5117	0.0073
NM_020002	1	56739	Rec8	1.0361	0.5632	1.5101	1.299e-16
BB229969	1			-1.0081	0.9489	1.5094	0.0009
AK088433	1	74204	Xpo6	-1.0826	0.5236	1.5075	0.0159
NM_011148	1	19023	Ppef2	1.107	0.4823	1.5074	0.0069
NM_146649	1	258643	Olfr1160	-1.1747	0.0444	1.5068	8.8116e-06
MMT00064491	1	73420	1700054N08Rik	-1.4199	3.4406e-05	1.5064	3.0953e-05
MMT00078118	1	241035	Pkhd1	-1.1388	0.0299	1.5032	5.5678e-10
NM_178371	1	77031	Slc9a8	-1.0585	0.3008	1.503	1.0106e-09
AK004979	1	67998	Fam134c	1.2247	0.0012	1.5009	2.141e-06
MMT00044010	1	16325	Inhbc	1.0699	0.1726	1.5007	3.4021e-17
NM_009477	1	22271	Upp1	-1.27	0.0637	1.4996	1.8728e-08
U89915	1	16456	F11r	-1.1061	0.2776	1.4994	0.0001
NM_013527	1	238057	Gdf7	-1.4291	1.2111e-05	1.498	2.1826e-05
mCT56431	1	209776	Gpr139	-1.1891	0.0095	1.4953	1.45e-07
ENSMUST00000023882	1	68188	Sympk	-1.0601	0.2507	1.4949	1.8815e-12
NM_009208	1	20536	Slc4a3	-1.0018	0.9803	1.4943	5.8254e-08
MMT00049335	1	74120	Zfp263	1.0888	0.1913	1.4931	1.1502e-09
MMT00036859	1	353047	Plekhm1	-1.1408	0.0017	1.485	9.871e-15
NM_031401	1	83679	Pde4dip	-1.2574	0.1029	1.4779	0.0182
MMT00051109	1	53620	Vamp5	-1.1092	0.4195	1.4775	0.0028
mCT15039	1	227630	Lcn11	-1.1953	0.0056	1.4765	6.1281e-09
NM_198616	1	240514	Ccdc85b	1.0539	0.3275	1.4755	1.3547e-15
AK014971	1	66727	Hrasls5	-1.0455	0.5087	1.4753	1.0322e-06
MMT00044591	1	21856	Timm44	1.0974	0.0174	1.4741	1.1425e-18
AK010260	1	111175	Pecr	1.0845	0.1537	1.4723	1.234e-08
NM_029037	1	74653	4930444A02Rik	-1.0783	0.171	1.47	1.7109e-07
MMT00018368	1	328440	Npm2	1.1259	0.0086	1.4683	1.1468e-10
NM_019439	1	54393	Gabbr1	-1.0888	0.3672	1.4665	5.1526e-05
MMT00026793	1	16638	Klra7	-1.0448	0.4285	1.4665	8.6002e-07
BB318588	1	102436	Lars2	-1.0496	0.4059	1.4642	5.6899e-06
NM_009568	1	22756	Zfp94	-1.1738	0.107	1.4608	6.6672e-05
MMS010272723	1	56233	Hdac7	-1.2666	0.0008	1.4581	7.1583e-07
MMT00015687	1	104086	Cyp27a1	-1.0922	0.2898	1.4579	0.0003
AK013908	1	70680	3021401N23Rik	-1.0318	0.8681	1.456	0.0364
AK013436	1	26390	Mapkbp1	1.1965	0.0005	1.4548	6.9734e-11
AV011808	1	66047	Mrpl54	-1.0857	0.1868	1.4539	6.0482e-07
ENSMUST00000052596	1	76653	Cby3	-1.0056	0.9405	1.4537	0.0011
NM_024196	1	67231	Tbc1d20	-1.3277	0.0013	1.4529	1.3863e-05
MMT00009607	1	332110	Mapk15	-1.2263	0.0208	1.4526	0.0003
NM_009059	1	19732	Rgl2	-1.0895	0.1539	1.4499	5.9792e-11
AK076593	1	100040599	Gm15319	-1.2768	0.0165	1.4487	0.0021
MMT00012521	1	239134	Gucy1b2	-1.0718	0.1999	1.4486	6.9128e-08
MMT00011949	1			-1.2539	0.0761	1.4478	0.017
NM_194444	1	234854	Cdk10	-1.0268	0.6703	1.4466	9.8007e-10
MMT00078591	1	16559	Kif17	-1.0543	0.183	1.4448	6.3273e-12
MMT00080977	1	242851	Gnat3	-1.0356	0.8118	1.4427	0.0239
MMT00077139	1	15980	Ifngr2	1.0682	0.2303	1.4413	1.104e-08
MMT00063141	1	214444	Cdk5rap2	-1.0065	0.9474	1.4402	0.0003
AK018576	1	71545	9030625G05Rik	-1.0128	0.8982	1.4396	0.0005
BF461623	1			-1.0279	0.7016	1.439	3.923e-06
MMT00046778	1	78248	Armcx1	-1.2625	0.0046	1.4387	0.0001
AK035927	1	64176	Sv2b	-1.2062	0.0197	1.4386	1.7727e-05
AK014565	1	226976	4632411B12Rik	1.1947	0.001	1.4365	1.1426e-07
AK021270	1	68146	Arl13b	-1.0728	0.4311	1.4355	0.02
MMT00010462	1	109593	Lmo3	-1.1581	0.2351	1.4335	0.0038
NM_025582	1	66469	2810405K02Rik	-1.0357	0.6983	1.4328	1.5265e-05
MMT00029251	1	268822	Adck5	1.0405	0.6505	1.4326	3.5913e-05
AF289664	1	269713	Clip2	1.2571	0.0003	1.4325	4.9499e-05
AK016615	1	74056	4933402E15Rik	1.027	0.5449	1.4322	4.1241e-29
AK006254	1	80297	Spnb4	-1.1132	0.0294	1.4301	4.7517e-09
NM_009058	1	19730	Ralgds	1.005	0.9521	1.4289	1.5262e-05
NM_031173	1	12295	Cacnb1	-1.3369	2.565e-07	1.4286	2.1424e-05
NM_010071	1	13449	Dok2	-1.4221	8.7835e-15	1.4285	7.1538e-06
AK017067	1	71263	Mro	-1.2934	0.0718	1.4247	0.0053
NM_139065	1	245945	Rbm47	1.0799	0.2989	1.4247	3.1e-05
NM_007477	1	11841	Arf2	-1.1443	0.1473	1.4243	0.0218
MMT00029720	1	225913	Dak	-1.08	0.2443	1.4243	1.3751e-07
NM_177045	1	319965	Cc2d1b	-1.0555	0.247	1.4241	1.2836e-06
AK019104	1	100503924	LOC100503924	-1.3196	0.0232	1.4239	0.0037
NM_009965	1	12957	Cryba1	-1.1696	0.0519	1.4238	3.0892e-05
AK018276	1	76880	6430411K18Rik	-1.0958	0.1322	1.4223	2.7115e-06
NM_019938	1	56523	Pmfbp1	-1.1202	0.0646	1.4195	9.3423e-08
MMT00002112	1			1.0752	0.1324	1.4188	0.0001
NM_001042592	1	66412	Arrdc4	1.0484	0.3428	1.4179	7.3679e-06
AK035626	1	53379	Hnrnpa2b1	-1.0646	0.655	1.4167	0.0082
NM_010047	1	13353	Dgcr6	1.0985	0.1283	1.4159	2.5391e-07
ri|0610027H24|R000004I21||1787	1	19329	Rab17	-1.0863	0.1274	1.4156	1.007e-06
MMT00063940	1	71893	Noxo1	-1.2055	0.0071	1.4153	0.0127
MMT00042439	1	103220	BC030307	-1.1005	0.0926	1.4147	5.2178e-08
AK008599	1	233833	Tnrc6a	1.0751	0.533	1.4142	0.005
NM_019568	1	57266	Cxcl14	-2.0695	2.1976e-08	1.4138	0.0111
NM_177641	1	226089	C030046E11Rik	-1.1646	0.0341	1.4104	3.5874e-05
NM_008990	1	19294	Pvrl2	-1.0902	0.3257	1.4099	0.0013
MMT00005873	1	268663	Cdhr2	-1.2177	5.784e-05	1.4096	4.5744e-10
AW121557	1	52040	Ppp1r10	-1.212	0.0198	1.4079	0.0004
MMT00044934	1	258275	Olfr729	-1.0663	0.1678	1.4063	5.1256e-10
NM_011392	1	20505	Slc34a1	-1.1035	0.0096	1.4046	0.0015
AK009334	1	53609	Clasrp	-1.126	0.0419	1.4034	9.9232e-09
MMT00072998	1	76889	Adck4	1.0174	0.7474	1.4025	4.2164e-09
NM_011841	1	23939	Mapk7	1.0532	0.422	1.4016	2.6401e-07
AK044953	1			-1.0644	0.4168	1.4	1.0174e-05
MMT00048545	1	94047	Cecr6	1.0409	0.5745	1.3995	2.2392e-05
MMT00080611	1	20681	Sox8	-1.1114	0.1823	1.3988	2.1127e-05
MMT00054775	1	404316	Olfr403	-1.0156	0.7707	1.3984	8.4818e-07
MMT00006094	1	117586	A1bg	-1.1215	0.0201	1.398	2.6861e-08
AK048888	1	192897	Itgb4	-1.3881	7.0929e-07	1.395	2.1581e-06
ENSMUST00000067167	1	70567	5730455O13Rik	1.0641	0.2145	1.3945	1.4455e-06
ENSMUST00000050372	1	241324	Crb2	-1.0747	0.2694	1.3943	0.0004
MMT00066929	1	347722	Agap1	-1.0276	0.518	1.3936	4.3918e-10
MMT00041746	1	216134	Pdxk	-1.4876	0.0006	1.3932	0.0024
AK017999	1	78668	E130112N10Rik	-1.021	0.8073	1.3931	0.0002
MMT00062628	1	277154	Nynrin	-1.2065	0.0076	1.3931	0.0005
MMT00031169	1	75400	Defb29	1.0348	0.527	1.3931	0.0012
MMT00049929	1	56048	Lgals8	-1.1368	0.034	1.3927	4.7835e-06
NM_019431	1	54377	Cacng4	-1.1241	0.1867	1.392	0.0002
MMT00033560	1	74420	4933406P04Rik	-1.2383	4.19e-06	1.3914	3.5569e-06
AK019547	1	319196	Ankrd5	1.0344	0.4962	1.3913	9.9478e-05
NM_009546	1	217069	Trim25	-1.1085	0.1177	1.3913	8.69e-08
MMT00038826	1	100503636	LOC100503636	-1.0853	0.4549	1.3913	0.0002
AK040976	1	109910	Zfp91	-1.1815	0.0671	1.3905	0.0003
AK039760	1	68841	1110054M08Rik	-1.0894	0.1458	1.3898	1.7052e-08
AK019946	1	78548	5430417C01Rik	-1.8234	4.8814e-06	1.3855	0.041
AF338369	1	93691	Klf7	-1.1523	0.013	1.3846	0.0157
MMT00030481	1	545291	Hpse2	-1.0482	0.5892	1.3827	0.0012
MMT00045032	1	192188	Stab2	-1.048	0.173	1.3817	6.7929e-05
ri|1700007L15|ZX00036I16||738	1	108716	1700007L15Rik	-1.5886	0.0009	1.3812	0.0172
MMT00010816	1	630146	Cd101	-1.296	0.0421	1.3808	0.0046
BE950469	1			-1.0465	0.3956	1.3801	1.2738e-05
NM_008431	1	16528	Kcnk4	-1.0726	0.1746	1.3799	3.4329e-06
mCT49553	1	76889	Adck4	-1.066	0.13	1.3775	2.2403e-18
MMT00045426	1	231253	9130230L23Rik	-1.1768	0.0172	1.3773	6.3668e-05
mCT150954	1	665150	Vmn1r57	-1.0313	0.3785	1.3758	1.0463e-07
NM_019578	1	56219	Extl1	-1.7036	2.7766e-10	1.3749	0.001
MMT00071917	1	14348	Fut9	-1.0232	0.5632	1.3703	2.486e-09
NM_010086	1	13526	Adam24	-1.0683	0.135	1.3663	1.2309e-09
MMT00049660	1	226830	Smyd2	-1.0702	0.3448	1.3663	8.5569e-05
MMT00058883	1	24058	Sigirr	-1.0574	0.2537	1.3662	1.6945e-09
MMT00045473	1	19415	Rasal1	-1.089	0.0859	1.3657	4.5225e-11
MMT00009459	1	329078	Emx2os	1.1237	0.3108	1.3649	0.0107
NM_019775	1	56373	Cpb2	1.0866	0.22	1.3639	9.3904e-05
NM_010259	1	14468	Gbp1	-1.0467	0.5122	1.3612	0.0003
BB283581	1	74895	4930455F23Rik	-1.1013	0.0615	1.3603	1.4711e-09
MMT00007962	1	66353	Riiad1	-1.1058	0.1175	1.3603	6.5816e-06
MMT00031392	1	258252	Olfr813	-1.113	0.0558	1.3589	1.1312e-05
MMS010279965	1	387356	Tas2r131	1.0068	0.8496	1.3581	7.7337e-11
AK007714	1	69169	Faim3	-1.0635	0.152	1.3579	2.6077e-08
AK018888	1	68221	Wfdc15a	-1.1891	0.0192	1.3578	5.9434e-05
MMT00020551	1	224671	Btbd9	-1.1624	0.0769	1.3578	0.0002
NM_053097	1	93674	Cml3	-1.1623	0.0213	1.3558	3.6138e-06
AK017769	1	77048	Ccdc41	-1.2501	8.5308e-05	1.3557	1.2099e-07
MMS010099890	1	100503670	Rpl5	-1.1605	0.0132	1.3549	8.7173e-07
MMT00041975	1	211187	Lrtm2	-1.1586	0.0063	1.3539	6.4208e-05
AK010936	1	11637	Ak2	-1.0677	0.3364	1.3531	1.1221e-05
NM_029444	1	75801	4930447C04Rik	-1.0285	0.4605	1.3515	1.7251e-10
MMT00036340	1	28194	Apon	-1.048	0.3963	1.3509	0.0004
MMT00024996	1	121022	Mrps6	-1.1983	0.0002	1.3508	3.7176e-07
MMT00007024	1	77654	C430049A07Rik	-1.2407	0.0064	1.3506	0.003
MMT00059051	1	218739	Sntn	-1.2282	0.0012	1.3489	2.8958e-06
AW050013	1	107522	Ece2	-1.0543	0.2754	1.3482	1.4228e-05
NM_146855	1	258854	Olfr985	-1.017	0.8988	1.3453	0.0211
BC017621	1	223775	Pim3	-1.2812	3.2362e-06	1.3446	8.2325e-06
MMT00052718	1	100041004	Gm3090	-1.3564	0.001	1.344	0.0208
AK005187	1	101214	Tra2a	-1.0837	0.3308	1.3439	0.0004
AK003247	1	68452	1110001M07Rik	1.0245	0.7676	1.3409	0.0006
NM_031406	1	83704	Slc12a9	-1.0369	0.45	1.3403	1.3998e-09
MMT00056139	1	258800	Olfr905	-1.165	0.0169	1.3382	8.9469e-06
MMT00069773	1	216150	Cdc34	1.0302	0.4755	1.3375	1.146e-08
AK009999	1	70407	2310061G22Rik	1.0228	0.568	1.3373	1.191e-10
ENSMUST00000070382	1	432945	Gm16294	-1.1019	0.1049	1.3358	9.0807e-06
NM_178374	1	66069	Snupn	-1.1251	0.0131	1.3351	4.1575e-06
AK019897	1	78236	5330417P21Rik	-1.2281	0.0009	1.335	3.3779e-06
MMT00062126	1	20364	Sepw1	1.0043	0.9581	1.3338	0.0016
NM_146463	1	258455	Olfr1204	1.0069	0.8944	1.3336	5.0438e-06
AK014920	1	75316	Taf1d	-1.033	0.4876	1.3335	0.0002
AK018599	1	22353	Vip	-1.0857	0.0781	1.3317	2.2846e-05
MMT00051867	1	258845	Olfr1161	-1.105	0.0273	1.3305	1.043e-06
BF466594	1	226089	C030046E11Rik	-1.1139	0.0978	1.3282	0.0021
NM_010147	1	13854	Epn1	1.0246	0.5126	1.3282	6.944e-14
MMT00003072	1	240174	Thada	-1.1427	0.0707	1.3279	0.0005
MMT00004978	1			1.0215	0.5275	1.3274	7.8182e-11
NM_011552	1	21453	Tcof1	-1.0482	0.5	1.326	9.9588e-06
AK016664	1	71056	4933405E24Rik	-1.1891	0.0052	1.3259	0.0005
MMT00059871	1	406175	Olfr242	-1.1657	0.0041	1.3251	9.2676e-05
ENSMUST00000060934	1	258113	Olfr748	-1.2654	0.0004	1.3247	0.0007
MMT00074886	1	18132	Notch4	-1.2811	0.0295	1.3246	0.0011
NM_021327	1	57783	Tnip1	1.0645	0.2264	1.3234	2.25e-10
MMT00009272	1	229589	Prune	-1.0722	0.1326	1.3234	4.0757e-05
NM_175683	1	227525	Dclre1c	-1.0091	0.9397	1.323	0.0191
MMT00074529	1	212728	Tarbp1	1.0064	0.8155	1.3216	0.0009
AK016808	1	71100	4933413L06Rik	-1.3305	0.0002	1.3214	0.0035
NM_019700	1	56361	Pus1	-1.1402	0.0069	1.3203	1.3784e-09
NM_175218	1	75161	4930544M13Rik	-1.264	2.8589e-05	1.3203	2.9002e-06
AK011183	1	216848	Chd3	1.0416	0.4274	1.3192	7.495e-08
MMT00073538	1	230779	Serinc2	-1.6467	9.7102e-05	1.3174	0.0327
MMT00055553	1	98314	D2hgdh	1.0143	0.7085	1.3174	1.3437e-13
X88903	1	434033	Gm10879	-1.0088	0.8747	1.3173	1.4856e-05
NM_008772	1	18441	P2ry1	-1.2996	0.0002	1.3155	0.0207
MMT00020377	1	218763	Lrrc3b	-1.161	0.0466	1.3149	0.0002
MMT00035993	1	75761	Apol7a	1.0472	0.5773	1.3143	0.0022
NM_178756	1	272031	E130309F12Rik	-1.0276	0.6741	1.3136	0.0017
ENSMUST00000041871	1	109575	Tbx10	1.1624	0.003	1.3135	3.8086e-08
MMT00006432	1	57890	Il17re	-1.0596	0.1785	1.3132	0.0214
MMT00071765	1	64661	Krtdap	-1.092	0.0914	1.313	0.0062
NM_010395	1	15024	H2-T10	1.067	0.1893	1.3129	2.0331e-08
AK020136	1	77736	6720460K10Rik	-1.2099	0.0029	1.3121	0.0318
BB133282	1			-1.336	0.0003	1.3116	0.0067
MMS010233685	1	94088	Trim6	-1.3544	0.0006	1.3114	0.0127
MMT00071182	1	279499	Kctd19	-1.1941	0.0001	1.3113	3.5609e-07
MMT00018005	1	16974	Lrp6	-1.0436	0.3054	1.3106	5.4848e-07
AK008799	1	72288	2210402C17Rik	-1.1788	0.1332	1.3099	0.0139
MMT00058823	1	18693	Pick1	-1.186	0.0191	1.3094	0.0146
MMT00051382	1	380912	Zfp395	1.0735	0.3046	1.309	0.0005
MMT00001680	1	442803	A830005F24Rik	-1.0728	0.1374	1.309	6.6349e-08
BC025470	1	12406	Serpinh1	1.1998	0.0362	1.3067	0.0025
NM_010736	1	17000	Ltbr	-1.0065	0.8295	1.304	1.5542e-11
AK017056	1	71233	Enkur	1.0012	0.9842	1.3028	0.0002
NM_008992	1	19300	Abcd4	-1.0164	0.6365	1.3014	6.9952e-12
NM_008766	1	18399	Slc22a6	-1.039	0.5144	1.3005	0.0001
MMT00064215	1	224792	Gpr116	-1.5923	5.2653e-06	1.3003	0.0425
ENSMUST00000028966	1	442835	Defb22	-1.0616	0.1357	1.2997	5.1335e-07
AK012687	1	76972	2810008D09Rik	-1.0396	0.5032	1.2996	6.31e-06
NM_183189	1	268905	Krtap13-1	-1.086	0.0593	1.2989	0.0003
NM_018851	1	56045	Samhd1	-1.2743	2.4863e-06	1.2986	1.5516e-05
AK015321	1	74663	4930435E12Rik	-1.0204	0.6703	1.2983	3.3537e-06
AK004394	1	68852	Lrrn4cl	-1.4979	2.5923e-05	1.2983	0.0415
MMT00077750	1			-1.062	0.0868	1.2981	6.5224e-05
NM_013748	1	27278	Clnk	-1.0574	0.2387	1.2945	0.0002
NM_021429	1	58240	Hs1bp3	-1.0925	0.1298	1.2944	0.0001
BB136163	1	78833	Gins3	-1.0499	0.2391	1.2944	0.0001
AK009449	1	11571	Crisp1	-1.0356	0.3289	1.2938	3.7542e-06
NM_030560	1	80744	Cwc22	-1.0402	0.5471	1.2935	0.0013
NM_018817	1	54380	Smarcal1	-1.0154	0.759	1.2902	3.1414e-05
NM_010289	1	14610	Gja10	-1.0216	0.5932	1.2868	2.1124e-06
AK016558	1	280667	Adam1b	1.0181	0.7545	1.2867	6.6047e-05
MMT00009518	1	240880	Scyl3	-1.0673	0.0854	1.2864	4.1325e-05
MMT00074927	1	258563	Olfr1006	1.0003	0.9955	1.2863	0.0002
MMT00019554	1	241075	Plekhm3	1.0045	0.9287	1.2816	0.0003
AK008127	1	20846	Stat1	1.0696	0.3034	1.279	0.0008
AK003556	1	66966	Trit1	-1.0537	0.2276	1.2788	0.0002
MMT00036193	1	258383	Olfr1347	-1.067	0.1508	1.2788	1.6349e-05
AK013946	1	70238	Rnf168	-1.0177	0.673	1.2774	2.4345e-08
mCT115791	1			-1.0514	0.1952	1.2759	7.648e-06
NM_177831	1	19201	Pstpip2	1.0017	0.9657	1.2754	1.4749e-05
AV154362	1			-1.0717	0.1134	1.2747	9.8772e-07
MMT00018392	1	268970	Arhgap28	-1.3338	6.4666e-07	1.2745	3.0841e-05
MMT00023836	1	14865	Gstm4	-1.1918	0.0077	1.2743	0.0003
ENSMUST00000062355	1	67637	4930470P17Rik	-1.0609	0.1274	1.2735	0.0003
AK015420	1	73965	4930448I18Rik	-1.0516	0.2856	1.2732	3.8308e-06
NM_016668	1	12116	Bhmt	-1.0813	0.1179	1.2721	2.1864e-05
MMT00029640	1	20771	Mucl1	-1.0358	0.69	1.2718	0.011
AK084533	1	192196	Luc7l2	-1.0896	0.2904	1.2718	0.0062
NM_011037	1	18504	Pax2	-1.1841	0.0004	1.2718	1.0382e-07
BC005651	1	94178	Mcoln1	1.0079	0.8867	1.271	0.0002
MMT00068503	1	76022	Gon4l	-1.1018	0.0267	1.2707	0.0002
MMT00072582	1	70615	Ankrd24	1.0854	0.3026	1.2704	0.0035
AK014579	1	74347	4632415K11Rik	-1.1249	0.0923	1.2695	0.0052
MMT00019588	1	22157	Tulp1	-1.1221	0.1331	1.2663	0.0109
NM_013517	1	14128	Fcer2a	-1.0394	0.3025	1.2662	0.0004
AK008993	1	66438	Hamp2	-1.1314	0.0219	1.266	1.5838e-05
D86423	1	16703	Krtap8-1	-1.0366	0.5731	1.2659	0.0004
AK008069	1	69870	Polr3gl	-1.0011	0.9838	1.2653	1.6635e-05
MMT00068490	1	14177	Fgf6	-1.2412	4.697e-05	1.2641	0.0003
NM_008266	1	15407	Hoxb1	-1.0153	0.64	1.2637	0.0001
MMT00079364	1			-1.1552	0.0252	1.263	0.0016
NM_007517	1	11993	Aup1	1.0001	0.9991	1.2628	1.343e-06
MMT00068593	1	216860	Neurl4	-1.1287	0.006	1.2626	7.3361e-06
NM_020329	1	57170	Dolpp1	-1.1677	0.0073	1.2615	0.0004
AK009740	1	75681	2310041K03Rik	1.0722	0.4954	1.2608	0.0007
MMT00007553	1	246048	Chodl	-1.1454	0.0323	1.2602	0.016
MMT00075490	1	11692	Gfer	-1.0751	0.2322	1.2599	7.5891e-05
MMT00043603	1			-1.0671	0.1027	1.2594	0.0004
NM_019669	1	67903	Gipc1	-1.0455	0.3956	1.2586	0.0002
AW048718	1	244895	C230081A13Rik	-1.1401	0.053	1.2584	0.0006
MMT00039534	1	70296	Tbc1d13	-1.0925	0.0162	1.2579	4.7568e-07
MMT00033186	1	98870	AI182371	-1.1597	0.0039	1.2571	0.0003
MMT00079647	1	15478	Hs3st3a1	-1.1017	0.0713	1.2568	8.9097e-05
AF102849	1	94179	Krt23	-1.1297	0.0259	1.2566	0.0107
MMT00069610	1	15421	Hoxc12	-1.0106	0.7978	1.2565	7.7545e-05
AK009030	1	56280	Mrpl37	-1.0715	0.1168	1.2522	1.7931e-06
AK017018	1	108857	Ankhd1	-1.134	0.0626	1.2514	0.0008
AK016288	1	75949	4930573C15Rik	-1.0554	0.3151	1.2509	0.0007
MMT00038126	1	232560	Caprin2	-1.1304	0.2078	1.2509	0.0277
XM_357103	1			-1.08	0.2509	1.2507	0.014
NM_179203	1	108888	Atad3a	-1.1943	5.2977e-05	1.2497	6.0151e-07
NM_008077	1	14415	Gad1	-1.0976	0.1199	1.2492	0.0007
NM_177571	1	194225	Gm13103	-1.0635	0.1652	1.2488	0.0005
MMT00002427	1			1.0091	0.8516	1.2486	1.4307e-09
BC027832	1	70699	Nup205	-1.0519	0.2029	1.2483	0.0002
MMT00082583	1	71111	Gpr39	-1.1277	0.1248	1.2478	0.0054
BB025835	1	66264	Ccdc28b	-1.0614	0.0708	1.2473	1.4176e-07
AK016374	1	75879	4930589L23Rik	-1.2215	0.0034	1.2469	0.0242
NM_146536	1	258529	Olfr313	-1.0231	0.5131	1.2469	2.0141e-05
MMT00037453	1	245049	Myrip	-1.0908	0.2451	1.2455	0.0071
mCT186156	1	13508	Dscam	-1.2089	0.0029	1.2452	0.0015
AK129356	1	57354	Cramp1l	1.0488	0.3639	1.2451	0.0005
NM_026382	1	67797	Snrnp48	-1.2095	0.0045	1.2432	0.0102
MMS010060019	1			-1.0969	0.0419	1.243	4.6372e-06
NM_010426	1	15227	Foxf1a	-1.0774	0.1097	1.2428	0.0005
ENSMUST00000003143	1			-1.0908	0.361	1.2419	0.0338
MMT00066844	1	12166	Bmpr1a	-1.0044	0.9371	1.2416	0.0002
NM_130454	1	170472	Recql5	-1.1668	0.0047	1.2415	0.0023
NM_139197	1	227671	Gbgt1	-1.0921	0.024	1.2406	0.0021
MMT00009922	1	234203	Zfp353	-1.0428	0.3331	1.2404	0.001
NM_007841	1	13209	Ddx6	1.0418	0.4429	1.2402	3.3148e-05
MMT00024918	1	230673	Ipo13	-1.2427	0.018	1.2402	0.0381
mCT60248	1			-1.1959	3.1073e-05	1.2401	3.6349e-08
NM_007513	1	11987	Slc7a1	-1.0911	0.0691	1.2386	0.0002
NM_146630	1	258623	Olfr123	-1.2228	0.0304	1.238	0.0265
AK005006	1	22695	Zfp36	-1.2506	0.0045	1.2376	0.0109
NM_009527	1	22421	Wnt7a	-1.0648	0.0811	1.2342	8.7261e-05
NM_029613	1	76444	Krtap4-7	-1.0613	0.2546	1.2342	0.0005
NM_021517	1	59020	Pdzk1	-1.0277	0.4473	1.2337	0.0027
AK017972	1	76065	5830436C15Rik	-1.0482	0.3401	1.2328	0.0024
MMT00065051	1	67199	Pfdn1	-1.1538	0.0814	1.2323	0.0491
ENSMUST00000026850	1	75547	Akap13	-1.0085	0.8692	1.232	0.0052
MMT00017511	1	245857	Ssh3	1.0022	0.9588	1.2318	0.0002
MMT00055626	1	216848	Chd3	1.0312	0.6461	1.2314	0.0072
NM_016813	1	53319	Nxf1	-1.1748	0.0026	1.2312	0.0001
AK014069	1	73133	3110021N24Rik	-1.0097	0.8193	1.231	0.0005
NM_178652	1	109115	Supt3h	1.0869	0.0437	1.2309	4.1833e-06
AY427558	1	14609	Gja1	-1.0753	0.1077	1.2303	0.0001
NM_146440	1	258432	Olfr919	-1.05	0.3622	1.2303	0.0004
MMT00016025	1	229541	Dennd4b	-1.1672	0.0803	1.23	0.0487
mCT179665	1	226565	Fmo6	-1.0135	0.6808	1.2297	0.0002
AI194780	1	208884	Zdhhc9	-1.0692	0.1019	1.2292	0.0001
NM_026842	1	56085	Ubqln1	-1.0238	0.7009	1.2291	0.0015
W64560	1	170716	Cyp4f13	-1.0818	0.0972	1.2284	6.576e-08
MMT00001383	1	11768	Ap1m2	-1.063	0.2378	1.2279	0.0005
MMT00067981	1	13389	Dll3	-1.0562	0.2301	1.2275	0.0012
MMT00052840	1	232717	BC048599	-1.1623	0.0146	1.2269	0.0064
MMT00004677	1	142681	Slc34a3	-1.0918	0.0348	1.2268	3.3608e-05
NM_008128	1	14623	Gjb6	-1.069	0.3933	1.2267	0.0411
AK005964	1	75505	1700013M08Rik	-1.3198	0.0002	1.2263	0.0422
MMT00049319	1	227618	Lrrc26	-1.0915	0.1018	1.2262	0.0001
AK007507	1	69102	1810015C11Rik	-1.2607	8.4077e-07	1.226	0.0029
MMT00025810	1	217316	Slc16a5	-1.0133	0.8583	1.2257	0.0093
MMT00062054	1	16682	Krt4	-1.0613	0.2413	1.2254	0.0003
XM_136994	1	215856	Taar7a	-1.0158	0.7774	1.225	0.0005
MMT00082829	1	258590	Olfr702	-1.0104	0.847	1.2249	0.0022
AK007710	1	69146	Gsdmd	-1.3107	8.5957e-07	1.224	1.3812e-06
BB149148	1	225861	Snx32	-1.1814	0.0003	1.2232	6.488e-05
NM_146795	1	258791	Olfr812	-1.0577	0.1422	1.2226	0.0002
MMT00040934	1	218850	D14Abb1e	1.0985	0.2776	1.2209	0.0066
MMT00081364	1	74106	Dcaf6	1.0098	0.9019	1.2203	0.0115
AW214419	1			-1.1301	0.0001	1.2198	0.0024
AK004431	1	66090	Ypel3	1.0377	0.5604	1.2196	0.0031
ENSMUST00000060946	1	109226	A930002I21Rik	-1.0846	0.1537	1.219	0.0036
NM_008061	1	14377	G6pc	-1.0677	0.0231	1.2189	0.0001
AK005257	1	68992	Zfp580	-1.0886	0.0734	1.2182	0.0007
mCT169137	1	219019	Olfr743	-1.0558	0.3069	1.2172	0.0002
NM_016880	1	53617	Krt35	-1.1214	0.0139	1.2165	6.8349e-05
NM_153052	1	245839	Gzmn	1.1174	0.0532	1.2155	0.005
NM_011129	1	18952	Sept4	-1.093	0.024	1.2154	5.3004e-05
NM_009411	1	21984	Tpbpa	-1.0113	0.7024	1.2146	0.0002
AK011779	1	76022	Gon4l	-1.1303	0.0107	1.214	0.0006
BC028546	1			-1.0509	0.2663	1.2139	0.0014
MMT00042425	1	74213	Rbm26	-1.0684	0.4398	1.2132	0.0243
BC004811	1	224742	Abcf1	1.0645	0.1196	1.2118	0.0006
MMT00007836	1	18407	Orm3	-1.0795	0.0404	1.2116	0.0015
NM_010983	1	18317	Olfr2	-1.051	0.431	1.2113	0.0068
MMT00059345	1	11730	Ang3	-1.0635	0.1951	1.2112	0.0014
NM_007723	1	12788	Cnga1	-1.1069	0.0461	1.2095	0.0041
MMS010236757	1			-1.0618	0.0965	1.2094	0.0002
MMT00027782	1	18424	Otx2	-1.0997	0.0409	1.2092	0.0019
MMT00059922	1	215854	Taar5	-1.1285	0.0356	1.2092	0.0166
MMT00082805	1	448850	Znhit3	-1.1071	0.0196	1.2091	0.0008
BG089777	1	100048658	Ddx43	1.8335	6.5182e-09	1.2082	0.0499
NM_007745	1	12854	Cort	-1.0721	0.0566	1.2082	0.0012
AK036558	1			-1.2758	0.0045	1.2081	0.0236
BB209076	1	666468	Atg4a	-1.0898	0.0496	1.2055	0.002
AK009469	1	71889	Epn3	-1.1431	0.0242	1.2053	0.0432
BB291785	1			-1.1008	0.009	1.2053	4.3236e-05
MMT00047738	1	243874	Nlrp9b	-1.0696	0.1333	1.2045	0.0003
AK017280	1	73848	5430406J06Rik	-1.2822	0.0002	1.204	0.0119
ri|B230110F21|PX00068G24||1359	1	73833	Fam98c	-1.3201	1.0595e-12	1.2038	1.2908e-05
NM_178408	1	215705	Arrdc1	-1.1158	0.0774	1.2038	4.8637e-06
AK082703	1	57752	Tacc2	-1.177	0.0312	1.2037	0.0185
MMT00082790	1			-1.0678	0.0462	1.2036	1.8077e-05
MMT00069873	1	15039	H2-T22	1.0009	0.9844	1.2035	0.0008
XM_358465	1	380921	Dgkh	-1.0997	0.0286	1.2035	7.3585e-05
AB028625	1	30053	Reg3d	-1.1145	0.0203	1.2032	0.0006
MMT00011583	1	244431	Sgcz	-1.0134	0.6824	1.2027	0.0024
MMT00054669	1			-1.0234	0.6032	1.2024	0.0006
AI644167	1	100043493	Gm4475	-1.1198	0.0345	1.2021	0.0041
NM_011163	1	19106	Eif2ak2	-1.1777	0.0078	1.202	0.0085
NM_019408	1	18034	Nfkb2	-1.0024	0.9682	1.2019	0.01
ENSMUST00000064866	1	258833	Olfr1132	-1.0739	0.0722	1.2017	0.0013
MMT00024190	1			-1.1562	0.0155	1.201	0.0197
AK011638	1	69258	2610030P05Rik	-1.0742	0.4444	1.2009	0.0273
AK013002	1	98053	Gtf2f1	-1.1582	0.0006	1.2003	0.0051
NM_010512	2	16000	Igf1	1.7031	2.1906e-10	-1.2014	0.0266
NM_008188	2	14911	Thumpd3	1.1021	0.008	-1.2026	0.0027
AK010544	2	72083	Mzt2	1.0879	0.0037	-1.2029	0.0337
MMT00026397	2	74122	Tmem43	1.1366	0.0044	-1.203	0.0022
NM_010026	2	13196	Asap1	1.2059	0.0021	-1.2077	0.0005
MMT00062209	2	232910	Ap2s1	1.1835	0.002	-1.2079	0.0085
AK009120	2	66923	Pbrm1	1.0873	0.0653	-1.2084	0.0007
AK011203	2	72201	Otud6b	1.0571	0.349	-1.2084	0.0049
NM_013890	2	30050	Fbxw2	1.2354	0.0019	-1.2085	0.0016
ri|1810033K10|ZX00079C19||1728	2	108954	Ppp1r15b	1.1592	0.0063	-1.2106	0.0012
MMT00081127	2	270893	Tmem132e	1.0558	0.5443	-1.2166	0.0052
MMT00019764	2	224092	Lsg1	1.0315	0.5797	-1.2174	0.0014
AF281634	2	67255	Zfp422	1.1475	0.0536	-1.218	0.001
XM_143363	2			1.0459	0.3278	-1.219	0.0022
AK029089	2	15925	Ide	1.2915	0.0059	-1.2208	0.0002
MMT00020463	2	232196	C87436	-1.0163	0.7904	-1.2219	7.8908e-05
MMT00012798	2	30932	Zfp330	1.051	0.3608	-1.223	0.0016
NM_017477	2	54161	Copg	1.0347	0.2815	-1.2231	8.3244e-05
AK011292	2	69886	2610002J23Rik	1.0945	0.0548	-1.2234	0.0159
BC057289	2	17191	Mbd2	1.1634	0.0002	-1.2234	5.9164e-05
MMT00067247	2	67064	Chmp1b	1.3446	2.11e-06	-1.2253	0.0025
NM_011738	2	22629	Ywhah	1.2823	7.9815e-07	-1.2256	0.0029
NM_020050	2	56786	Tmem9b	1.2826	5.6072e-07	-1.2281	0.0091
AK004139	2	68735	Mrps18c	1.1374	0.0971	-1.2295	0.0356
MMT00062318	2	216238	Eea1	1.261	0.0168	-1.2301	0.0364
NM_026179	2	67469	Abhd5	1.3934	0.0002	-1.2314	0.011
AK014086	2	73124	Golim4	1.3009	1.1049e-05	-1.2325	0.0012
AK017591	2	75710	Rbm12	1.3007	0.0032	-1.2333	0.0284
NM_009853	2	12514	Cd68	1.5176	0.0006	-1.2355	0.0375
NM_010773	2	17191	Mbd2	1.1632	0.0002	-1.2356	0.0003
AK002604	2	14693	Gnb2	1.0863	0.1879	-1.2357	0.006
NM_144541	2	107976	Bre	1.201	1.025e-09	-1.2358	0.0006
NM_019478	2	54633	Pqbp1	1.0324	0.5387	-1.2363	0.0003
MMT00028558	2	72552	Hsdl1	1.2578	8.429e-06	-1.238	0.0033
AK018084	2	76123	Gpsm2	1.2769	9.4831e-05	-1.2389	0.0434
NM_138952	2	192656	Ripk2	1.1335	0.0336	-1.2389	0.0114
MMT00079157	2	20168	Rtn3	1.0221	0.6438	-1.2394	0.0036
MMT00014963	2	53861	Zranb2	1.0409	0.5315	-1.2406	0.0034
NM_009775	2	12257	Tspo	1.0184	0.7319	-1.2408	0.002
L12155	2	16121	Igk-V4	1.1783	0.0167	-1.2419	0.0226
MMT00004310	2	18685	Phtf1	1.1383	0.0866	-1.2419	0.0143
AK019061	2	22661	Zfp148	-1.0158	0.6665	-1.242	1.5376e-08
BC023480	2	207352	Sec23ip	-1.0435	0.5448	-1.242	0.0058
AK003390	2	67916	Ppap2b	1.2719	0.015	-1.2447	0.0262
AK010503	2	52846	D1Bwg0212e	1.5073	2.1095e-13	-1.2449	0.0206
MMT00041227	2	74528	8430406I07Rik	1.0309	0.5827	-1.245	8.5843e-06
MMT00003904	2	66631	Hiatl1	1.1877	0.0106	-1.2452	0.0045
NM_007634	2	12449	Ccnf	1.0292	0.5888	-1.2456	1.8226e-05
MMT00027128	2	66506	Psmg3	1.0809	0.1028	-1.2479	0.0033
MMT00027303	2			1.0692	0.1184	-1.2501	2.0007e-06
AK008884	2	94192	C1galt1	1.0689	0.3211	-1.2503	0.0027
NM_025327	2	66059	Krtcap2	-1.0175	0.733	-1.2508	0.0034
NM_018868	2	55989	Nop58	1.0335	0.6227	-1.2516	0.0002
MMT00020515	2	73739	Cby1	1.0567	0.103	-1.2524	9.1466e-10
MMT00024927	2	70699	Nup205	1.173	0.1441	-1.2532	0.0361
NM_011787	2	23802	Amfr	1.0704	0.2735	-1.2556	0.0005
AK013115	2	69274	Ctdspl	1.0763	0.1736	-1.2562	7.0857e-05
AK012201	2	12468	Cct7	1.046	0.2618	-1.2562	0.0027
NM_018740	2	54351	Rai12	1.1599	0.0173	-1.2576	0.0006
NM_010044	2	13347	Dffa	1.0117	0.8926	-1.2585	0.0124
mCT23285	2	233060	Zfp382	1.1051	0.1616	-1.2597	0.0019
AW476220	2			1.1359	0.1063	-1.2631	0.0022
MMT00001293	2			1.0026	0.9713	-1.2642	0.0025
NM_025993	2	67139	Mis12	-1.0568	0.5379	-1.2643	0.009
MMT00035629	2	76303	Osbp	-1.0776	0.0461	-1.265	1.6594e-05
NM_023740	2	74168	Zdhhc16	1.1717	0.0847	-1.2659	0.018
MMT00004174	2	17096	Lyn	1.095	0.2218	-1.2666	0.0011
ENSMUST00000006047	2	22026	Nr2c2	1.3069	0.0007	-1.2666	4.4468e-05
NM_008737	2	18186	Nrp1	1.1122	0.1826	-1.267	0.0047
NM_198861	2	192976	BC046404	1.3056	0.0002	-1.2685	0.0014
BE947541	2	27368	Tbl2	1.3247	4.792e-06	-1.2693	0.0018
BE995259	2			1.1964	0.0054	-1.2698	0.0013
AK018392	2	170760	Acbd3	1.0357	0.6296	-1.2707	0.0009
MMT00035415	2	69137	2200002K05Rik	1.581	5.0107e-13	-1.2719	4.0467e-05
ri|2610021E04|ZX00033N07||1845	2	22352	Vim	1.4106	0.0022	-1.2722	0.0405
BC037510	2	56758	Mbnl1	1.7217	7.902e-06	-1.2724	0.0204
MMT00034595	2	19769	Rit1	1.0735	0.1885	-1.2725	1.1338e-05
MMT00010488	2	15461	Hras1	-1.0461	0.3781	-1.2726	1.1211e-06
AB039919	2	19744	Rheb	1.1649	0.0014	-1.2734	7.7053e-05
mCT174322	2	233532	Rsf1	1.1971	1.7412e-05	-1.2753	0.0076
ri|9430092K14|PX00111A20||1576	2	11538	Adnp	-1.0097	0.7989	-1.2776	2.9934e-07
NM_023322	2	67235	Zkscan14	1.0599	0.2887	-1.2782	1.1212e-09
MMT00051871	2	243853	Fkrp	1.1547	0.0036	-1.2783	5.9404e-06
NM_178048	2	20444	St3gal2	1.1361	0.0068	-1.279	3.4188e-07
NM_026031	2	67205	Utp11l	-1.029	0.5481	-1.2797	1.2936e-06
NM_008980	2	19262	Ptpra	1.2646	0.0007	-1.2804	0.0005
BC002239	2	105148	Iars	1.1101	0.0432	-1.2818	1.2785e-06
MMT00073004	2	83554	Fstl3	1.268	8.6316e-05	-1.2839	2.353e-07
MMT00046797	2	12122	Bid	1.2144	0.0103	-1.2861	0.001
MMT00015534	2			1.3097	0.0019	-1.2878	0.0032
AK033902	2			1.1349	0.0834	-1.2887	0.0003
NM_026063	2	67267	2900010M23Rik	1.0543	0.2134	-1.2918	5.1014e-09
AK018286	2	382620	Tmed8	1.0418	0.6291	-1.2936	0.0075
NM_011019	2	18414	Osmr	1.2351	1.0127e-08	-1.2958	0.0012
AK019163	2	78834	Zfp623	-1.0043	0.917	-1.2979	8.7627e-06
MMT00076837	2	79059	Nme3	1.2035	0.0088	-1.2979	7.0742e-05
NM_016746	2	51813	Ccnc	1.0405	0.4206	-1.3002	1.1576e-06
AW214292	2	76630	Stambpl1	1.3724	0.0022	-1.3003	0.0118
MMT00009664	2	208795	Tmem63a	1.1176	0.0218	-1.3012	4.8088e-07
NM_022431	2	68774	Ms4a6d	1.5183	1.3053e-05	-1.3017	0.0211
NM_001012477	2	20315	Cxcl12	1.1777	0.0933	-1.3022	0.01
MMT00032533	2	140792	Colec12	1.3969	5.4997e-06	-1.3023	0.0002
MMT00059199	2	16164	Il13ra1	1.0419	0.5092	-1.3027	0.0007
NM_029327	2	75530	Lyrm7	-1.1555	0.1305	-1.3064	0.0042
AK012041	2	67177	Cdt1	1.141	0.1421	-1.3067	0.0007
MMT00010573	2	245368	Zfp300	1.1642	0.1887	-1.3076	0.0034
ri|6330564D18|PX00044K21||1554	2	109045	6330564D18Rik	1.1809	0.0348	-1.3102	0.0006
AK005191	2	68024	Hist1h2bc	1.3205	1.1552e-09	-1.3121	8.6639e-07
MMT00054406	2	224008	2310008H04Rik	1.1593	0.165	-1.313	0.0114
MMT00036881	2	99167	Ssx2ip	1.1229	0.0546	-1.313	0.0002
MMT00043615	2	94192	C1galt1	1.0114	0.8538	-1.3134	7.4258e-05
NM_016768	2	18516	Pbx3	1.3216	0.0012	-1.3155	0.0095
AK013641	2	72953	2900042K21Rik	1.1175	0.374	-1.3162	0.0177
NM_008567	2	17219	Mcm6	1.2577	0.0306	-1.3175	0.0095
MMT00010248	2	232157	Mobkl1b	1.1467	0.0014	-1.3211	0.0023
AK006541	2	433256	Acsl5	1.1233	0.0127	-1.3215	3.0835e-07
MMT00037872	2	218441	Zfyve16	1.3734	0.0023	-1.3236	0.0243
MMT00056026	2	98258	Txndc9	1.0936	0.0941	-1.3244	2.9583e-06
NM_013705	2	22693	Zfp30	1.1442	0.0948	-1.3257	0.0026
AK016086	2	56427	Tubd1	1.2372	0.0116	-1.3265	0.0019
NM_013883	2	29871	Scmh1	1.1132	0.2578	-1.3273	0.0036
AK004735	2	71726	Smug1	1.0872	0.1462	-1.3279	0.0001
MMT00071662	2	217737	Ahsa1	1.0707	0.092	-1.3288	1.6076e-07
NM_011997	2	26885	Casp8ap2	1.075	0.1991	-1.3298	0.0029
NM_013752	2	27354	Nbn	1.0209	0.7165	-1.3312	2.4987e-05
MMT00058959	2	58202	Cobra1	1.0352	0.3964	-1.3316	2.6741e-10
AK020657	2	78741	9530086O07Rik	1.1227	0.1067	-1.3349	0.0095
NM_021388	2	58193	Extl2	1.1879	0.0006	-1.335	0.0001
AK018764	2	30056	Timm9	1.019	0.7714	-1.336	5.2347e-07
NM_009067	2	19765	Ralbp1	-1.1213	0.0076	-1.3363	4.8436e-05
NM_001093764	2	50918	Myadm	1.3284	1.7924e-05	-1.337	7.4079e-06
NM_007945	2	13860	Eps8	1.2538	0.064	-1.3375	0.006
NM_007672	2	12585	Cdr2	1.1619	0.0738	-1.3384	5.0327e-09
AK011928	2	24067	Srp54a	1.0173	0.8366	-1.3401	0.0007
ENSMUST00000036116	2	69480	Ttc9	1.7995	2.0278e-06	-1.3403	0.0172
MMT00016637	2	208624	Alg3	1.0239	0.5551	-1.3417	2.844e-09
NM_198627	2	277432	Vstm2l	-1.0796	0.1491	-1.3429	5.9672e-10
AK013596	2	208440	Dip2c	1.1163	0.0197	-1.3433	0.001
BC005676	2	12505	Cd44	-1.0635	0.3588	-1.3435	0.0002
ENSMUST00000040580	2	71709	Syde1	1.2234	0.0023	-1.347	0.0069
AK017750	2	76464	Casc5	1.1704	0.0293	-1.3485	0.0021
NM_146404	2	258399	Olfr1289	1.4933	0.0074	-1.3486	0.0005
MMT00019687	2	238673	Zfp367	1.248	8.485e-07	-1.3529	4.1765e-05
MMT00069234	2	233552	Gdpd5	2.2113	4.5816e-09	-1.3545	0.0251
MMT00003593	2			1.1336	0.1413	-1.3558	0.0005
MMT00024432	2	382062	AB124611	1.2901	2.82e-06	-1.3569	0.0004
MMT00065456	2			1.2171	0.0553	-1.357	0.0008
MMT00050638	2	56426	Pdcd10	1.0432	0.5403	-1.3597	3.7777e-05
AK010676	2	20102	Rps4x	1.1266	0.2719	-1.3601	0.0323
AK017180	2	59057	Zfp191	1.1985	0.0319	-1.3638	0.0004
MMT00054136	2	104027	Synpo	1.0535	0.4212	-1.365	4.043e-08
MMT00021230	2	66310	Dpy30	1.0583	0.4962	-1.3679	0.0001
NM_008404	2	16414	Itgb2	1.2613	0.0071	-1.3688	0.0013
MMT00064408	2	97086	Nhedc2	1.0007	0.9942	-1.3697	0.0011
AK011600	2	69241	Polr2d	-1.1033	0.3532	-1.3698	0.0029
MMT00024617	2	74102	Slc35a5	1.049	0.5247	-1.3704	2.7062e-05
MMT00009902	2	66789	Alg14	1.0636	0.1919	-1.3704	6.466e-05
AK005954	2	71846	Syce2	1.2784	0.0075	-1.3744	0.0021
MMT00028979	2	14609	Gja1	2.0714	1.5191e-09	-1.3762	0.0357
MMT00037366	2	13380	Dkk1	-1.0356	0.7077	-1.3782	0.0003
AK017735	2	70604	Dnajb14	1.3065	0.0002	-1.379	0.0002
MMT00077984	2	114774	Pawr	1.3317	0.0005	-1.379	0.0005
NM_010020	2	13162	Slc6a3	1.1704	0.0256	-1.3797	3.3531e-06
AK002465	2	71675	0610010F05Rik	1.1274	0.0678	-1.3845	2.9063e-05
NM_019537	2	56088	Psmg1	1.0359	0.4474	-1.3854	3.4565e-11
AK003873	2	329910	Acot11	-1.0226	0.71	-1.3926	1.4349e-05
MMT00073455	2			1.2438	0.0006	-1.3934	2.8401e-13
AK007335	2	67389	Fam132a	1.0309	0.6495	-1.3958	4.425e-08
ri|2610034F18|ZX00060J24||1799	2	67143	Ikzf5	-1.1281	0.2083	-1.3978	1.9848e-08
ri|5430417L22|PX00102P09||1869	2	100043272	5430417L22Rik	-1.1858	0.0046	-1.3997	2.7004e-10
AK011534	2	12168	Bmpr2	1.1226	0.0308	-1.4004	1.9111e-06
AK010591	2	17997	Nedd1	-1.0173	0.7765	-1.4014	5.1527e-08
MMT00047292	2	23859	Dlg2	1.1845	0.1022	-1.4056	0.0006
MMT00079628	2	12626	Cetn3	1.2433	0.0065	-1.4082	0.0001
AK003254	2	56488	Nxt1	1.0972	0.1704	-1.4112	1.4951e-07
AW491275	2	214150	Eif2c3	1.6272	3.4002e-09	-1.4132	0.003
ENSMUST00000064032	2	66487	2010107H07Rik	1.5874	0.0003	-1.4139	0.0049
MMT00011870	2			-1.1688	0.0051	-1.4178	2.3837e-05
NM_007999	2	14156	Fen1	1.0571	0.37	-1.419	4.6668e-08
AW489352	2			1.2003	0.1059	-1.4191	0.0018
ENSMUST00000068532	2	68755	Cgrrf1	1.1219	0.0128	-1.4192	9.8148e-09
MMT00002201	2	171486	Cd99l2	-1.1982	0.0003	-1.4214	1.329e-12
NM_033374	2	94176	Dock2	1.1494	0.1889	-1.4235	0.0022
NM_011597	2	21873	Tjp2	-1.0151	0.6988	-1.4246	1.2883e-14
MMT00020808	2	12050	Bcl2l2	-1.0129	0.8785	-1.4259	1.4595e-05
MMT00035381	2	71946	Endod1	1.1038	0.0304	-1.428	6.0942e-13
AK003721	2	448850	Znhit3	1.819	4.0901e-14	-1.4285	0.0305
NM_018869	2	14773	Grk5	-1.096	0.1777	-1.4287	0.0003
AF494488	2	353327	Mkrn1-ps1	1.4862	2.9645e-06	-1.4308	6.4886e-06
MMT00072333	2	66681	Pgm1	1.0211	0.7711	-1.4309	1.7619e-08
MMT00058328	2	387524	Znrf2	1.3872	1.8971e-05	-1.4324	1.571e-05
ENSMUST00000069333	2	12633	Cflar	1.2692	0.1302	-1.4326	0.0146
X13297	2	11475	Acta2	1.032	0.7948	-1.433	0.0068
NM_023434	2	268741	Tox4	1.1113	0.2917	-1.4339	0.0005
MMT00035474	2	101565	6330503K22Rik	1.2544	4.8779e-05	-1.4356	0.0298
AK006281	2	66362	Exosc3	-1.1309	0.1539	-1.4371	3.7734e-05
ENSMUST00000069396	2	14683	Gnas	-1.0707	0.2245	-1.4405	2.9293e-08
NM_010715	2	16881	Lig1	1.2935	0.0186	-1.4415	0.0004
NM_009806	2	12361	Cask	1.2059	0.0188	-1.4415	0.0003
AK049104	2	12315	Calm3	-1.2906	0.0075	-1.4428	8.5343e-05
MMT00014825	2	64933	Ap3m2	-1.092	0.1843	-1.4432	4.7817e-05
MMT00052357	2	76857	Spopl	1.4763	0.0006	-1.4449	0.0109
BB158136	2			-1.0197	0.8474	-1.4462	9.9805e-06
MMT00001869	2	17988	Ndrg1	1.059	0.5132	-1.4482	1.1531e-06
NM_011777	2	22793	Zyx	-1.1131	0.1195	-1.4514	1.102e-07
AK129074	2	240087	Mdc1	1.0703	0.4475	-1.4524	2.5586e-05
NM_021516	2	17169	Mark3	-1.0152	0.7325	-1.4534	1.6322e-06
NM_016682	2	50995	Uba2	1.1613	0.0059	-1.4541	1.4671e-12
MMT00004122	2	22791	Dnajc2	1.0466	0.4311	-1.4553	0.0029
NM_008568	2	17220	Mcm7	1.1965	0.1402	-1.4555	0.0003
NM_011607	2	21923	Tnc	1.5663	3.1202e-17	-1.4556	1.377e-06
MMT00004052	2	230249	AI314180	1.0221	0.7316	-1.4556	8.7401e-10
NM_011721	2	22427	Wrn	1.3671	1.0995e-05	-1.4569	7.4954e-05
NM_026005	2	67157	2610301B20Rik	1.0148	0.8835	-1.4619	0.0013
NM_172883	2	243197	Mfsd7a	1.1473	0.2905	-1.4625	0.0065
ri|0610030E24|R000004A08||1499	2	12068	Bet1	1.1078	0.1364	-1.4637	5.5806e-06
AW212704	2	57895	Ccdc126	1.1325	0.0983	-1.4642	9.0745e-07
NM_028744	2	67073	Pi4k2b	1.217	0.1404	-1.4673	0.0083
MMT00040143	2	67604	Get4	1.067	0.3509	-1.4695	1.9161e-06
NM_178199	2	319185	Hist1h2bl	1.1863	0.0019	-1.4767	0.0009
MMT00001434	2	226414	Dars	-1.0436	0.711	-1.4782	0.0008
MMT00071325	2	68050	Akirin1	1.2906	3.1479e-06	-1.4798	1.6642e-10
D67015	2	16211	Kpnb1	-1.0493	0.2616	-1.4868	2.6952e-11
NM_009502	2	22330	Vcl	1.0647	0.3712	-1.4876	1.8875e-09
ENSMUST00000027399	2	74577	Glb1l	1.2082	0.0282	-1.489	9.5127e-06
NM_021273	2	12709	Ckb	1.1861	0.0908	-1.4928	0.0003
NM_008681	2	17988	Ndrg1	1.1337	0.1187	-1.4932	9.0215e-14
MMT00075877	2	210544	Wdr67	-1.0321	0.6821	-1.4986	4.6523e-07
NM_026366	2	67768	N6amt1	1.2108	0.0101	-1.4988	8.2027e-07
BC006062	2	101772	Ano1	1.2046	0.0365	-1.4989	0.0027
MMT00072373	2	234915	AK129341	1.6343	1.231e-06	-1.4994	8.5712e-06
AK008852	2	76642	1700113A16Rik	1.0833	0.3526	-1.5002	1.0062e-05
ENSMUST00000020490	2	77305	Wdr82	-1.273	7.2764e-08	-1.5018	4.9784e-15
M33988	2	319172	Hist1h2ab	1.0889	0.4897	-1.5028	0.0009
NM_011179	2	19156	Psap	1.4401	0.002	-1.504	2.6373e-05
AK005342	2	69028	Mitd1	1.2042	0.0118	-1.5102	2.5129e-06
MMT00058765	2	18973	Pole	1.035	0.733	-1.5106	0.0003
AK005035	2	71775	1300017J02Rik	1.6768	0.0065	-1.5122	0.0092
AK010004	2	66391	2310061J03Rik	1.2967	0.0003	-1.514	1.5356e-10
mCT16963	2	231887	Pdap1	-1.0097	0.8604	-1.5155	2.2103e-17
AK010239	2	14369	Fzd7	1.1111	0.3068	-1.5162	3.2636e-05
NM_008638	2	17768	Mthfd2	-1.1653	0.02	-1.5169	2.3728e-09
MMT00078489	2	56516	Rbms2	1.0592	0.4252	-1.5197	1.1279e-06
AK012304	2	72612	2700029M09Rik	1.0389	0.6011	-1.5214	1.015e-08
NM_018755	2	54381	Pgcp	1.0675	0.4809	-1.5215	1.3002e-12
BC002251	2	100678	Psph	-1.1124	0.0571	-1.5216	0.0005
MMT00046735	2	15458	Hpx	1.3851	8.6408e-06	-1.5224	0.001
AI463284	2	242594	1700024P16Rik	-1.0594	0.6983	-1.5229	0.0006
NM_010656	2	16651	Sspn	1.2603	2.2296e-06	-1.5243	1.9916e-05
AK002344	2	16202	Ilk	1.0732	0.0636	-1.5269	2.4245e-13
MMT00002814	2	14183	Fgfr2	1.4133	2.6247e-10	-1.5285	5.8436e-10
MMT00004744	2	74104	Abcb6	1.0562	0.5834	-1.5286	3.1961e-11
AK013679	2	72999	Insig2	1.028	0.7033	-1.5296	1.3955e-07
X51547	2	17110	Lyz1	1.6647	2.7243e-05	-1.5325	0.0004
MMT00042864	2	329727	Dennd2c	1.3316	9.1761e-06	-1.5363	4.5611e-14
BC026804	2	228983	Osbpl2	1.0145	0.7901	-1.5364	1.4829e-13
NM_008298	2	15502	Dnaja1	-1.068	0.2581	-1.5407	1.5529e-11
AK004445	2	387524	Znrf2	1.3506	0.0001	-1.542	2.3357e-07
MMT00026255	2	17112	Tm4sf1	1.1355	0.0566	-1.5425	4.0542e-10
AK018759	2	66943	Pqlc1	1.0617	0.4461	-1.5431	2.5118e-10
MMT00072018	2	18537	Pcmt1	1.0614	0.2744	-1.5458	1.2834e-09
AK017897	2	74732	Stx11	-1.1375	0.3916	-1.5464	0.0032
MMT00027977	2	18018	Nfatc1	1.0402	0.3523	-1.5503	1.3421e-08
AK002490	2	20195	S100a11	-1.388	0.0385	-1.5547	7.4355e-11
MMT00027171	2	108156	Mthfd1	-1.0255	0.7548	-1.5573	3.8773e-08
AK004375	2	68904	Abhd13	1.1719	0.0282	-1.5579	1.6985e-07
NM_008869	2	18783	Pla2g4a	1.1685	0.0683	-1.5615	3.6744e-05
MMT00001318	2	76522	Naa38	1.0309	0.6136	-1.5636	2.6365e-11
AK003477	2	102162	Taf5l	1.1452	0.1869	-1.5642	9.2513e-05
NM_007725	2	12798	Cnn2	-1.0269	0.7822	-1.5672	4.6295e-06
MMT00019790	2	67332	Snrpd3	-1.0447	0.4489	-1.5753	3.8804e-14
BC027105	2	230908	Tardbp	1.0485	0.4259	-1.5772	2.2384e-08
NM_182782	2	207952	Klhl25	1.0628	0.6009	-1.5796	8.9548e-05
MMT00011182	2	215387	Ncaph	-1.1586	0.0378	-1.5827	1.0316e-08
MMT00014655	2	621976	Tmem170b	1.0102	0.9602	-1.5876	0.0331
AK002769	2	71683	Gypc	1.0224	0.7697	-1.5878	1.493e-14
NM_023045	2	65246	Xpo7	1.1885	0.0388	-1.5899	4.5414e-12
NM_007746	2	26410	Map3k8	-1.2492	0.0042	-1.5909	9.8317e-07
NM_177068	2	320078	Olfml2b	1.0612	0.4894	-1.591	1.2901e-06
ri|2310074E22|ZX00040F08||2107	2	100163	Pafah2	-1.3114	1.2421e-05	-1.5965	7.6972e-11
MMT00011501	2	76856	Catsper3	-1.0177	0.9093	-1.5986	0.0023
NM_007987	2	14102	Fas	-1.1271	0.0358	-1.6019	1.1037e-10
NM_026670	2	68310	Zmym1	-1.2223	0.0019	-1.6069	1.2088e-12
NM_008686	2	18023	Nfe2l1	-1.2324	0.0016	-1.607	3.1542e-17
NM_019707	2	12554	Cdh13	1.0541	0.5631	-1.6078	2.5764e-13
NM_207682	2	16561	Kif1b	-1.2345	0.0002	-1.6121	0
AK010391	2	71988	Esco2	1.1368	0.4274	-1.6163	0.0006
MMT00036228	2	22171	Tyms	-1.1686	0.1341	-1.6173	1.9225e-06
MMT00003096	2	108011	Ap4e1	1.1037	0.1131	-1.6209	8.5502e-09
NM_178202	2	319188	Hist1h2bp	1.092	0.1234	-1.622	0.0003
NM_212444	2	14933	Gyk	-1.0242	0.74	-1.6229	1.8282e-06
AK003407	2	66141	Ifitm3	-1.2015	0.0161	-1.6258	0.0011
AK011243	2	110749	Chaf1b	1.1848	0.1735	-1.6265	8.2095e-05
NM_177308	2	320999	9530019H20Rik	1.1867	0.4381	-1.6265	0.0275
NM_031392	2	83669	Wdr6	1.0809	0.5126	-1.628	4.1929e-05
AY013766	2	353235	Pcdha8	-1.1608	0.3025	-1.6318	0.0005
MMT00046860	2			1.4007	0.0333	-1.6333	4.6606e-05
NM_011396	2	20520	Slc22a5	-1.2058	0.0318	-1.6337	2.7415e-08
NM_178197	2	319182	Hist1h2bh	1.1684	0.009	-1.6364	0.0002
BC005459	2	102866	Pls3	1.2227	0.0103	-1.6391	2.8713e-06
NM_018759	2	54367	Zfp326	-1.1847	0.0031	-1.6399	2.7561e-17
MMT00018824	2			1.0764	0.4911	-1.6428	8.8655e-14
NM_178198	2	319183	Hist1h2bj	1.1531	0.0099	-1.6428	0.0003
MMT00080427	2	193116	Slu7	1.1252	0.4895	-1.6447	0.003
NM_008086	2	14451	Gas1	1.7939	1.7057e-05	-1.6481	0.0003
MMT00061598	2			1.1321	0.1045	-1.6486	2.2684e-15
ENSMUST00000020005	2	71567	Mcm9	5.2574	7.4502e-15	-1.6584	0.0005
AK012979	2	26563	Ror1	1.1146	0.43	-1.6595	0.0003
AK012001	2	22693	Zfp30	1.0636	0.5607	-1.6663	1.2022e-06
MMT00022395	2	94227	Pi15	1.4292	0.0082	-1.6663	0.0005
MMT00044903	2	103784	Wdr92	1.1525	0.0081	-1.6695	4.6537e-11
MMT00017185	2	72139	2610044O15Rik	1.1687	0.1436	-1.6705	0.0002
NM_018808	2	81489	Dnajb1	-1.1117	0.026	-1.6739	1.5441e-26
BB022512	2	109151	Chd9	1.0539	0.7831	-1.6746	0.006
AK005577	2	75458	Cklf	-1.1266	0.0577	-1.6762	5.2318e-10
MMT00076046	2	18573	Pde1a	1.5233	0.0002	-1.6809	0.0002
MMT00047344	2			1.0502	0.4007	-1.6822	1.2697e-15
MMT00066831	2	319178	Hist1h2bb	1.1159	0.0688	-1.6857	0.0002
ENSMUST00000070442	2	17847	Usp34	-1.163	0.4464	-1.6895	0.0078
AK003524	2	11881	Arsb	1.0692	0.4088	-1.6962	1.4611e-07
MMT00006313	2	96957	Tmem62	1.2134	0.0096	-1.6977	9.019e-10
AF179403	2	116914	Slc19a2	-1.0329	0.6149	-1.7017	4.386e-12
AK019900	2	78279	5330421C15Rik	1.0053	0.9717	-1.7033	0.0012
AK004604	2	56324	Stam2	1.0241	0.674	-1.7064	0.0001
U96707	2	20708	Serpinb6b	-1.0208	0.7869	-1.7079	2.743e-11
AW701777	2			-1.3648	0.0027	-1.7095	3.2627e-08
NM_008891	2	18949	Pnn	1.2171	9.6841e-05	-1.7133	2.8907e-17
NM_001082553	2	80718	Rab27b	1.2136	0.0374	-1.7186	5.0603e-07
NM_178200	2	319186	Hist1h2bm	1.1652	0.0106	-1.7219	9.7429e-06
BE951566	2	223773	Zbed4	-1.13	0.0668	-1.7262	5.3884e-07
NM_028036	2	71983	Tmco6	-1.084	0.3996	-1.728	1.8631e-07
NM_178195	2	319180	Hist1h2bf	1.1623	0.0131	-1.7289	3.1086e-07
MMT00058415	2			2.0955	2.3252e-07	-1.7296	0.0004
AK004263	2	67623	Tm7sf3	-1.0113	0.813	-1.7298	7.0948e-16
NM_028355	2	72787	Tmem48	-1.2	0.0008	-1.7337	9.1528e-21
MMT00019166	2	77048	Ccdc41	-1.0437	0.4954	-1.7439	2.9467e-09
MMT00073436	2	72244	1600014C10Rik	1.4294	0.0915	-1.7476	0.009
MMT00047868	2	237898	Usp32	-1.2508	0.0003	-1.7483	4.3785e-17
NM_009564	2	22722	Zfp64	-1.0322	0.5934	-1.7498	1.6811e-21
NM_053185	2	94216	Col4a6	-1.0145	0.8868	-1.751	9.8719e-06
NM_020618	2	57376	Smarce1	-1.3221	0.0091	-1.752	5.3028e-06
ri|0610009P02|R000002C19||2208	2	67035	Dnajb4	-1.0037	0.9683	-1.7529	3.1445e-07
MMT00058238	2	21915	Dtymk	1.027	0.757	-1.7566	4.3805e-09
NM_175665	2	319184	Hist1h2bk	1.1929	0.002	-1.7566	6.3148e-07
NM_011162	2	19099	Mapk8ip1	-1.2643	0.0002	-1.7577	2.1653e-16
AK008330	2	70256	2010107C10Rik	2.0822	0.0005	-1.7638	7.246e-11
MMT00080234	2	69189	1810033B17Rik	-2.3382	0.0106	-1.7689	4.2809e-07
NM_026047	2	72486	Rnf219	-1.0552	0.4765	-1.7722	2.9691e-12
BC003488	2	16911	Lmo4	1.0747	0.2484	-1.773	2.3264e-24
NM_007969	2	14038	Expi	1.3383	0.003	-1.7797	3.6999e-08
NM_009004	2	19348	Kif20a	-1.4096	1.5085e-07	-1.7817	4.7221e-06
MMT00050031	2	338365	Slc41a2	1.0945	0.117	-1.7914	0.0002
AK009798	2	76612	Lrrc27	1.2067	0.1562	-1.7925	1.774e-05
NM_010219	2	14228	Fkbp4	-1.1322	0.0222	-1.7973	2.3075e-21
NM_030263	2	234353	Psd3	-1.0966	0.3559	-1.815	1.3675e-11
BC003267	2	233987	Zfp958	-1.068	0.2841	-1.8152	1.074e-05
NM_178201	2	319187	Hist1h2bn	1.1483	0.0169	-1.8176	4.7541e-07
NM_026527	2	68044	Chac2	1.1487	0.2086	-1.8186	1.3207e-10
NM_001047433	2	105638	Dph3	-1.1543	0.0028	-1.8186	2.4569e-16
MMT00008578	2	104718	Ttc7b	-1.0469	0.4774	-1.8272	1.0562e-18
AK014380	2	74016	Phf19	-1.0439	0.5909	-1.8394	2.4375e-13
NM_007633	2	12447	Ccne1	1.0481	0.6574	-1.8426	3.4738e-18
AK003692	2	53611	Vti1a	1.3713	0.0874	-1.8446	0.001
NM_013935	2	30963	Ptpla	-1.0057	0.9242	-1.8454	1.2206e-11
NM_008592	2	17300	Foxc1	-1.2218	0.017	-1.849	3.6281e-10
MMT00057779	2	218454	Lhfpl2	1.3855	0.0011	-1.8549	1.9717e-09
MMT00020349	2	102442	Dennd4a	1.0034	0.9464	-1.8559	4.9793e-12
MMT00078435	2	230393	BC057079	-1.3117	0.0002	-1.8578	1.09e-17
ri|2210410N19|ZX00054E04||869	2	108121	U2af1	-1.0007	0.9934	-1.8615	1.4839e-12
NM_008442	2	16563	Kif2a	1.351	5.6422e-06	-1.8628	2.3394e-10
mCT168266	2	619331	Zfp551	-1.0215	0.8834	-1.864	0.0004
MMT00016429	2	93880	Pcdhb9	-1.0883	0.2937	-1.8733	1.1014e-14
MMT00052136	2	319642	Rab9b	-1.1886	0.4749	-1.8771	0.0135
NM_009957	2	12939	Pcdha7	-1.2614	0.1837	-1.8817	0.0003
NM_008304	2	15529	Sdc2	1.405	0.0004	-1.885	2.1029e-11
NM_007757	2	12892	Cpox	-1.4247	9.0027e-05	-1.8887	1.8106e-13
BC004600	2	75221	Dpp3	-1.191	0.019	-1.8887	7.1021e-17
NM_008223	2	15160	Serpind1	-1.4388	0.0148	-1.8899	2.2142e-06
NM_026537	2	24059	Slco2a1	-1.1264	0.0849	-1.8944	1.5172e-09
AK046111	2	320456	B330016D10Rik	1.2298	0.0863	-1.8949	2.5867e-07
MMT00015320	2	619677	4930529C04Rik	-1.1809	0.0195	-1.8997	2.1891e-09
mCT184704	2	75479	1700012D14Rik	1.4539	0.0329	-1.9018	1.4189e-06
NM_011020	2	18415	Hspa4l	-1.028	0.7367	-1.9102	1.3625e-09
NM_011560	2	21647	Tcte3	-1.3047	0.0128	-1.9156	6.5612e-07
NM_016873	2	22403	Wisp2	1.1437	0.0466	-1.9241	1.6579e-08
NM_009547	2	22666	Zfp161	1.2552	0.0054	-1.9257	3.6487e-14
AK020893	2	77970	A930026I22Rik	1.081	0.4015	-1.9284	5.4817e-06
NM_008915	2	19057	Ppp3cc	-1.1478	0.1268	-1.936	2.1068e-16
NM_020567	2	57441	Gmnn	-1.0867	0.2882	-1.9417	1.7998e-18
ri|2610201A12|ZX00061C06||2143	2	108907	Nusap1	-1.1246	0.5046	-1.9463	4.6041e-10
NM_010422	2	15212	Hexb	1.3132	0.0467	-1.947	1.7397e-06
MMT00054234	2	67030	Fancl	-1.1757	0.0586	-1.9494	8.906e-09
NM_019455	2	54486	Hpgds	1.5894	8.3845e-10	-1.9537	1.1694e-10
NM_013519	2	14234	Foxc2	1.1913	0.0172	-1.959	2.7441e-19
ri|2700059H22|ZX00063J16||1858	2	56812	Dnajb2	-1.2202	0.01	-1.9594	7.8121e-22
AK012528	2	22152	Tubb3	-1.102	0.6512	-1.9634	0.0013
AK012097	2	72155	Cenpn	-1.363	0.0003	-1.9636	2.501e-13
MMT00058683	2	12616	Cenpb	-1.1537	0.0329	-1.9651	1.8452e-18
NM_009367	2	21808	Tgfb2	1.0571	0.6453	-1.9685	2.421e-08
MMT00045713	2	103765	Tmem17	-1.0244	0.6552	-1.9715	9.7754e-18
ri|3830429G18|PX00093G05||2064	2	11576	Afp	1.1281	0.3983	-1.9852	0.0002
NM_008564	2	17216	Mcm2	1.124	0.3435	-1.9888	2.0787e-11
AW491751	2	545156	Kalrn	-1.0881	0.4389	-1.9916	2.9198e-10
AK017369	2	67448	Plxdc2	1.0303	0.9014	-1.9985	0.0058
AK016886	2	71130	Sh2d6	-1.112	0.6164	-2.0045	0.0012
AF126834	2	19041	Ppl	1.0987	0.3507	-2.0139	5.1244e-12
MMT00008741	2	14687	Gnaz	-1.2706	0.0258	-2.0169	6.1016e-20
BG092696	2	13655	Egr3	1.0666	0.6622	-2.0349	6.1579e-06
NM_008566	2	17218	Mcm5	-1.149	0.1373	-2.04	5.6845e-15
MMT00011856	2	106795	Tcf19	-1.6475	7.3095e-06	-2.0414	1.3461e-10
MMT00078973	2	211577	Mrgprf	-1.2475	0.008	-2.045	2.2699e-11
AK017758	2	70617	5730508B09Rik	1.0819	0.379	-2.0475	8.6526e-13
NM_011838	2	23936	Lynx1	-1.2496	0.0515	-2.049	1.9418e-10
BC006595	2	234593	Ndrg4	-1.1057	0.136	-2.0525	1.3551e-19
AK013302	2	16765	Stmn1	-1.2664	0.0683	-2.0563	1.5991e-08
BC005475	2	233406	Prc1	-1.2996	0.0037	-2.0565	1.4874e-12
AK021369	2	77853	Msl2	-1.1096	0.244	-2.0676	1.0961e-12
AK010506	2	80720	Pbx4	-1.0628	0.528	-2.0878	2.3847e-16
MMT00069484	2	230145	Galnt12	-1.108	0.3265	-2.0896	5.1981e-10
MMT00026462	2	56150	Mad2l1	-1.0709	0.5293	-2.1042	1.7161e-14
AK011549	2	554362	2900053A13Rik	1.3243	0.0027	-2.108	1.5765e-12
NM_178719	2	239555	Smcr7l	-1.094	0.1912	-2.1081	7.7805e-18
AK010929	2	12448	Ccne2	1.3232	0.1157	-2.1133	5.3642e-07
MMT00017421	2	223272	Itgbl1	-1.0053	0.9546	-2.1173	7.6894e-05
MMT00017357	2	78771	Mctp1	-1.1193	0.202	-2.1257	1.1676e-05
AK006140	2	233805	Dcun1d3	4.4356	1.2688e-08	-2.1336	0.004
MMT00055092	2	208144	Dhx37	1.1213	0.1575	-2.1342	1.1399e-20
MMT00041184	2	13134	Dach1	1.5451	0.1183	-2.1456	0.0057
AB035967	2	71835	Lancl2	1.0173	0.8719	-2.1792	0.0003
AK013100	2	52837	Tmx4	1.006	0.9144	-2.2009	4.3438e-32
NM_027356	2	70240	Ufsp1	-1.4062	0.0045	-2.2032	1.0463e-08
BF147815	2	330217	Gal3st4	1.4103	4.8477e-06	-2.2054	1.5532e-05
NM_010655	2	16647	Kpna2	-1.6015	1.2746e-06	-2.2073	2.8216e-15
NM_001042438	2	22770	Zhx1	-1.0238	0.6753	-2.2366	1.5163e-12
AK013417	2	100039795	Ildr2	-1.2931	0.011	-2.2522	1.5198e-23
AK020289	2	100137727	9130230N09Rik	-1.3547	0.0002	-2.2668	2.6684e-31
NM_173431	2	244585	Rpgrip1l	1.2827	0.133	-2.2715	2.1279e-06
MMT00071906	2	212391	Lcor	1.1706	0.1095	-2.2733	3.3279e-17
AK010426	2	72391	Cdkn3	-1.5287	5.9084e-06	-2.279	2.4666e-27
NM_010266	2	14544	Gda	1.2994	0.1536	-2.2943	0.0002
MMT00016253	2	212980	Slc45a3	-1.2212	0.0094	-2.299	2.3516e-10
NM_009707	2	11856	Arhgap6	1.2921	0.0002	-2.3019	8.297e-12
NM_021440	2	58251	BC100451	-1.0812	0.5915	-2.326	5.5588e-09
NM_031169	2	16533	Kcnmb1	-1.1069	0.4377	-2.3264	1.3732e-23
NM_022018	2	63913	Fam129a	1.0205	0.8219	-2.339	2.2953e-11
NM_008830	2	18670	Abcb4	1.2194	0.189	-2.3437	2.1194e-07
AK021018	2	338349	Cntln	-1.2589	0.0269	-2.3624	2.3004e-12
MMT00004546	2	52882	Rgs7bp	2.2396	0.0076	-2.364	0.0021
NM_025290	2	22092	Rsph1	-1.3471	0.0013	-2.3665	1.0506e-21
ri|6720418I20|PX00059K05||1579	2	52276	Cdca8	-1.1721	0.0958	-2.3736	1.311e-21
MMT00062574	2	103511	Fam26e	1.3248	0.0003	-2.3802	1.4614e-27
MMT00052629	2	269582	Clspn	-1.0091	0.9349	-2.3852	1.8161e-07
NM_022983	2	65086	Lpar3	1.6117	0.0008	-2.3941	4.5201e-06
AK018060	2	76131	Depdc1a	-1.2091	0.2591	-2.4272	4.6894e-06
U93583	2	19362	Rad51ap1	1.3268	0.0057	-2.4286	1.0384e-16
AK017535	2			1.4195	0.0006	-2.4328	5.6505e-15
AK018282	2	76886	Fam81a	1.8011	8.5747e-05	-2.4392	4.4289e-12
NM_178607	2	51902	Rnf24	-1.4489	0.0082	-2.4507	8.5969e-09
NM_146163	2	231646	Myo1h	-1.0967	0.5744	-2.4736	2.5228e-08
MMT00026291	2	20379	Sfrp4	1.1087	0.5425	-2.4933	1.3092e-08
MMT00041588	2	100042802	AI463229	-1.1882	0.2593	-2.5092	7.2893e-10
AK014216	2	380686	Cnrip1	1.1309	0.0338	-2.5148	0
AK013507	2	72876	2900009J20Rik	-1.6186	2.3722e-11	-2.5178	7.2671e-15
AK014569	2	71729	Rgs12	1.1728	0.0381	-2.5393	3.0555e-19
NM_022982	2	65079	Rtn4r	-1.156	0.3325	-2.5477	4.6624e-10
MMT00041235	2			-1.1964	0.2587	-2.5545	1.3574e-07
NM_009104	2	20135	Rrm2	-1.1003	0.5185	-2.5587	1.1497e-16
MMT00015180	2	380686	Cnrip1	1.2299	0.0017	-2.5592	0
ri|7330426E13|PX00024M19||1279	2	192231	Hexim1	-1.0572	0.4234	-2.5646	1.0993e-21
NM_139141	2	93681	Zfp192	1.9191	0.0052	-2.5725	1.8921e-05
MMT00054256	2	76365	Tbx18	1.2205	0.142	-2.5817	1.1248e-10
AK018244	2	76179	Usp31	-1.025	0.8753	-2.6617	1.6754e-12
MMT00082592	2	70155	Ogfrl1	-1.5608	1.484e-05	-2.7242	4.095e-15
AK004359	2	68875	Tmcc2	-1.6404	0.0019	-2.7438	1.0232e-11
NM_007629	2	268697	Ccnb1	-1.6999	5.1536e-08	-2.7871	4.0698e-19
MMT00047727	2	330723	Htra4	-1.3678	0.03	-2.8067	3.0453e-14
AK007650	2	18436	P2rx1	1.4249	0.0264	-2.8707	4.3532e-20
NM_009250	2	20713	Serpini1	-1.2222	0.0418	-2.8772	3.5931e-08
NM_025730	2	66725	Lrrk2	-1.3916	3.7932e-07	-2.8793	1.6816e-44
MMT00003776	2			-1.0366	0.7814	-2.9121	4.769e-16
AK007007	2	73512	1700085D22Rik	2.1795	6.8958e-11	-2.9285	2.4079e-19
MMT00072042	2	12818	Col14a1	1.1329	0.3467	-2.9612	0.007
NM_010327	2	14724	Gp1bb	-1.8323	5.3632e-05	-3.0209	1.6181e-12
NM_009345	2	21673	Dntt	3.9192	1.7006e-09	-3.0274	1.1559e-06
MMT00060025	2	228421	Kif18a	-1.2039	0.2774	-3.0624	4.4795e-18
MMT00044933	2	94111	Mepe	-1.1235	0.3288	-3.0994	1.3743e-32
NM_025565	2	66442	Spc25	-1.4518	1.47e-05	-3.1414	1.2556e-31
ENSMUST00000054161	2	665433	Hist1h2ao	-1.8079	2.2599e-06	-3.1422	4.63e-21
MMT00070069	2	67150	Rnf141	-1.4396	0.001	-3.1443	1.4155e-19
MMT00023318	2	208628	Kntc1	-1.177	0.3461	-3.1487	3.7853e-10
MMT00072601	2	69993	Chn2	-1.1313	0.4188	-3.2479	7.4775e-11
AF025818	2	14190	Fgl2	1.3725	0.0067	-3.3196	2.4016e-29
NM_030260	2	80292	Zxdc	1.15	0.2331	-3.3344	8.101e-21
MMT00009824	2	16551	Kif11	-1.2751	0.0599	-3.3487	1.0024e-30
NM_025656	2	66603	Sip1	1.0197	0.9553	-3.3775	0.0003
NM_007675	2	26366	Ceacam10	-1.7678	0.063	-3.5076	2.9448e-05
AK018258	2	233056	Zfp790	-1.4641	0.0008	-3.5877	6.5887e-19
NM_008268	2	15413	Hoxb5	-1.598	4.2958e-07	-3.6294	1.8033e-41
NM_026410	2	67849	Cdca5	-2.0184	1.2144e-06	-3.755	1.4149e-25
NM_010809	2	17392	Mmp3	-1.324	0.2439	-3.7647	6.9515e-13
MMT00028399	2	17480	Mpl	-1.7538	0.0017	-3.9445	9.353e-19
AK006023	2	75540	Fpgt	1.3243	0.0741	-4.3987	1.6755e-06
AK018053	2	76094	5830474E16Rik	1.3343	0.2979	-4.4097	1.9651e-09
NM_178372	2	328780	Prss34	-1.7733	0.0184	-4.5932	6.9336e-12
ENSMUST00000066964	2	76131	Depdc1a	-1.1759	0.1929	-4.6903	3.731e-28
MMT00032529	2	69700	Col22a1	-1.6375	0.0004	-4.6932	4.7497e-26
NM_020519	2	57277	Slurp1	-1.9129	3.1372e-08	-4.9768	0
NM_008572	2	17231	Mcpt8	-2.2108	0.0141	-5.6418	1.0882e-10
NM_009690	2	11801	Cd5l	-1.0062	0.966	-5.8338	4.2827e-25
NM_022881	2	64214	Rgs18	1.1257	0.4777	-6.0414	9.1486e-09
L12541	2	22329	Vcam1	-1.628	1.2249e-09	-6.4287	0
AK020954	2	77979	B230104C14Rik	-1.0343	0.6307	-6.4502	4.3482e-08
mCT175269	2	20349	Sema3e	-1.2931	0.5438	-6.5079	8.4564e-06
MMT00034683	2	56702	Hist1h1b	-2.0736	1.6292e-11	-6.8259	3.9815e-38
MMT00065856	2	241230	St8sia6	-1.5334	4.9972e-05	-7.0153	0
NM_011348	2	20349	Sema3e	-1.7777	0.1203	-7.4576	4.1863e-08
MMT00012258	2	12937	Pcdha6	-2.9665	4.1919e-06	-7.6922	2.7216e-18
MMT00046357	2			-1.2523	0.13	-7.9422	3.9203e-14
NM_011280	2	19824	Trim10	1.1307	0.6451	-8.6467	1.7106e-26
MMT00013552	2	12941	Pcdha5	-3.9802	1.0818e-09	-9.9586	6.1916e-29
MMT00015799	2	116731	Pcdha1	-3.6331	1.2531e-09	-10.3524	7.8267e-37
MMT00022024	2	56760	Clec1b	-3.0452	6.2545e-19	-10.5582	0
MMT00015043	2	192163	Pcdha3	-2.3183	0.0012	-10.7764	1.5481e-19
NM_012012	2	26909	Exo1	-1.6652	0.0007	-11.0234	0
MMT00037922	2	192161	Pcdha9	-3.3036	2.7851e-09	-12.0895	1.4013e-43
MMT00014287	2	12936	Pcdha4	-3.3555	4.869e-08	-12.1739	1.7976e-37
MMT00075872	2	93966	Hemgn	-1.0258	0.9009	-12.3623	3.3312e-12
MMT00037155	2	12943	Pcdha10	-2.5381	0.0002	-13.2896	1.0265e-27
NM_145840	2	243923	Rgs9bp	-4.0612	0.0001	-13.9231	7.8765e-16
MMT00006955	2	16513	Kcnj10	-1.4306	0.0384	-15.952	2.1179e-07
