# Supplementary material for: Regression of Atherosclerosis Is Characterized by Broad Changes in the Plaque Macrophage Transcriptome
Source: PLoS One. 2012 Jun 27;7(6):e39790. doi: 10.1371/journal.pone.0039790 (PMC3384622; doi:10.1371/journal.pone.0039790)
Supplement: Table S3 — Biological processes enriched in up-regulated and down-regulated genes in the plaque regression signature. (XLS) [file pone.0039790.s003.xls]

## Sheet: Table S3
Table S3
Biological processes enriched in upregulated and downregulated genes in the plaque regression signature
Upregulated in plaque regression
Biological process	Expectation*	Source		* P value corrected for multiple testing
sarcomere	0.00139839	GO Cellular Component
myofibril	0.00392007	GO Cellular Component
Muscle contraction	0.0126007	Panther Biological Process
muscle development	0.0171651	GO Biological Process
contractile fiber	0.0284634	GO Cellular Component
muscle contraction	0.0360169	GO Biological Process
Downregulated in plaque regression
Biological process	Expectation*	Source
HISTONE H2B	1.91402e-09	Panther Families
PROTOCADHERIN ALPHA	2.78002e-09	Panther Subfamilies
DNA metabolism	3.97161e-08	GO Biological Process
Cell cycle	6.07915e-08	Panther Biological Process
DNA replication	1.74374e-07	GO Biological Process
nucleosome assembly	2.53409e-06	GO Biological Process
chromosome	3.30747e-06	GO Cellular Component
chromatin assembly or disassembly	1.82679e-05	GO Biological Process
chromatin assembly	4.08681e-05	GO Biological Process
DNA replication initiation	5.51911e-05	GO Biological Process
chromatin	0.000127027	GO Cellular Component
double-stranded DNA binding	0.000183552	GO Molecular Function
M phase	0.000609935	GO Biological Process
nucleosome	0.00075008	GO Cellular Component
mitotic cell cycle	0.000798215	GO Biological Process
DNA replication	0.00205387	Panther Biological Process
DNA metabolism	0.00219921	Panther Biological Process
DNA REPLICATION LICENSING FACTOR	0.00279095	Panther Families
Cell proliferation and differentiation	0.00367963	Panther Biological Process
DNA-dependent DNA replication	0.00856737	GO Biological Process
Mitosis	0.0122859	Panther Biological Process
protein complex assembly	0.0170419	GO Biological Process
cytoskeleton organization and biogenesis	0.0237868	GO Biological Process
Kinase activator	0.065605	Panther Molecular Function
mitosis	0.0703624	GO Biological Process
cytokinesis	0.0799091	GO Biological Process
response to DNA damage stimulus	0.0862158	GO Biological Process
DNAJ/HSP40	0.0935415	Panther Families
M phase of mitotic cell cycle	0.0942131	GO Biological Process
cell division	0.0945656	GO Biological Process
