# Supplementary material for: Regression of Atherosclerosis Is Characterized by Broad Changes in the Plaque Macrophage Transcriptome
Source: PLoS One. 2012 Jun 27;7(6):e39790. doi: 10.1371/journal.pone.0039790 (PMC3384622; doi:10.1371/journal.pone.0039790)
Supplement: Table S4 — Genes in selected biological processes. (XLS) [file pone.0039790.s004.xls]

## Sheet: Table S4
Table S4
Genes in selected biological processes
Contractile proteins
Transcript	Gene symbol	Fold change
MMT00041180	Mypn	11.5275
AI595938	Neb	6.54504
AK003152	Ttn	5.25594
NM_008657	Myf6	5.18081
MMT00054878	Ryr1	4.88821
NM_021447	Trim54	3.59167
AK013561	Pvalb	3.4004
AF248643	Actn2	3.12822
NM_009405	Tnni2	2.64694
NM_010473	Hrc	2.64203
AK009077	Myoz1	2.4232
MMT00038106	Myo18b	2.39303
NM_009394	Tnnc2	2.22664
AK017743	Plec1	2.20759
AK009816	Trdn	2.19417
NM_177652	Ryr3	2.0473
NM_011620	Tnnt3	1.93024
NM_011918	Ldb3	1.91764
NM_019840	Pde4b	1.86792
NM_011540	Tcap	1.85278
NM_007710	Ckm	1.78945
NM_024291	Ky	1.76126
NM_014193	Cacna1s	1.74887
BC022961	Egln3	1.74567
NM_007932	Eng	1.72322
NM_007504	Atp2a1	1.66047
AK021120	Tcf4	1.64764
NM_016749	Mybph	1.62155
MMT00007253	Alpk3	1.52137
NM_009668	Bin1	1.51985
MMT00051109	Vamp5	1.47754
MMS010272723	Hdac7	1.45806
NM_031173	Cacnb1	1.4286
MMT00080611	Sox8	1.39881
AK018599	Vip	1.33167
MMT00068490	Fgf6	1.26406
MMT00066844	Bmpr1a	1.2416
NM_009527	Wnt7a	1.23419
MMT00011583	Sgcz	1.20271
NM_011163	Eif2ak2	1.20198
AK040360	Capn3	1.14226
J00376	Cryaa	1.10364
Protocadherins
Transcript	Gene symbol	Fold change
MMT00037155	Pcdha10	-13.2896
MMT00014287	Pcdha4	-12.1739
MMT00037922	Pcdha9	-12.0895
MMT00015043	Pcdha3	-10.7764
MMT00015799	Pcdha1	-10.3524
MMT00013552	Pcdha5	-9.95858
MMT00012258	Pcdha6	-7.69222
NM_009957	Pcdha7	-1.88169
MMT00016429	Pcdhb9	-1.87326
AY013766	Pcdha8	-1.63177
NM_019707	Cdh13	-1.60784
Cell cycle regulators
Transcript	Gene symbol	Fold change
NM_012012	Exo1	-11.0234
MMT00034683	Hist1h1b	-6.82594
MMT00028399	Mpl	-3.94453
NM_026410	Cdca5	-3.75501
MMT00009824	Kif11	-3.34875
MMT00023318	Kntc1	-3.14868
ENSMUST00000054161	Hist1h2ao	-3.14221
MMT00060025	Kif18a	-3.06238
NM_009345	Dntt	-3.02742
MMT00047727	Htra4	-2.80673
NM_007629	Ccnb1	-2.78708
NM_009104	Rrm2	-2.55869
MMT00041588		-2.50924
U93583	Rad51ap1	-2.42856
ri|6720418I20|PX00059K05||1579	Cdca8	-2.37361
NM_025290	Rsph1	-2.36654
AK010426	Cdkn3	-2.27898
NM_010655	Kpna2	-2.20734
MMT00041184	Dach1	-2.14555
AK010929	Ccne2	-2.11328
MMT00026462	Mad2l1	-2.10416
AK010506	Pbx4	-2.0878
BC005475	Prc1	-2.05645
AK013302	Stmn1	-2.0563
BC006595	Ndrg4	-2.05254
NM_008566	Mcm5	-2.04002
NM_008564	Mcm2	-1.98875
NM_009367	Tgfb2	-1.96854
MMT00058683	Cenpb	-1.96507
AK012528	Tubb3	-1.96339
NM_013519	Foxc2	-1.95902
MMT00054234	Fancl	-1.94936
ri|2610201A12|ZX00061C06||2143	Nusap1	-1.94635
NM_020567	Gmnn	-1.94167
NM_008915	Ppp3cc	-1.93599
mCT168266	Zfp551	-1.86405
NM_008592	Foxc1	-1.849
X75888	Ccne1	-1.84256
NM_178201	Hist1h2bn	-1.81757
NM_010219	Fkbp4	-1.79727
NM_009004	Kif20a	-1.78174
MMT00058238	Dtymk	-1.75661
NM_175665	Hist1h2bk	-1.75657
NM_020618	Smarce1	-1.75201
NM_178195	Hist1h2bf	-1.72887
NM_178200	Hist1h2bm	-1.72191
MMT00066831	Hist1h2bb	-1.68567
BB022512	Chd9	-1.67463
AK012001	Zfp30	-1.66628
ENSMUST00000020005	Mcm9	-1.65836
NM_008086	Gas1	-1.64809
NM_178198	Hist1h2bj	-1.64282
NM_018759	Zfp326	-1.63994
NM_178197	Hist1h2bh	-1.63638
AK011243	Chaf1b	-1.62653
AK003407	Ifitm3	-1.62582
NM_178202	Hist1h2bp	-1.62202
MMT00036228	Tyms	-1.61732
AK010391	Esco2	-1.61626
NM_007987	Fas	-1.60186
NM_008869	Pla2g4a	-1.56152
AK002490	S100a11	-1.55475
MMT00027977	Nfatc1	-1.55027
MMT00002814	Fgfr2	-1.52846
MMT00078489	Rbms2	-1.51972
MMT00058765	Pole	-1.51059
M33988	Hist1h2ab	-1.50276
NM_026366	N6amt1	-1.4988
NM_178199	Hist1h2bl	-1.47668
NM_011721	Wrn	-1.45689
NM_008568	Mcm7	-1.45546
MMT00004122	Dnajc2	-1.45527
NM_011777	Zyx	-1.45145
AK049104	Calm3	-1.44283
NM_010715	Lig1	-1.44154
ENSMUST00000069396	Gnas	-1.44052
MMT00035474	6330503K22Rik	-1.4356
X13297	Acta2	-1.43297
MMT00002201	Cd99l2	-1.42141
NM_007999	Fen1	-1.41896
MMT00079628	Cetn3	-1.40821
AK010591	Nedd1	-1.40145
AK005954	Syce2	-1.37438
NM_009067	Ralbp1	-1.33634
MMT00058959	Cobra1	-1.33159
NM_013752	Nbn	-1.33116
AK004735	Smug1	-1.32788
NM_013883	Scmh1	-1.32728
AK016086	Tubd1	-1.32652
MMT00056026	Txndc9	-1.32439
MMT00010248	Mobkl1b	-1.32106
NM_008567	Mcm6	-1.31751
AK005191	Hist1h2bc	-1.31205
MMT00010573	Zfp300	-1.30759
AK012041	Cdt1	-1.30671
MMT00059199	Il13ra1	-1.30272
AW214292	Stambpl1	-1.30028
NM_016746	Ccnc	-1.30023
AK019163	Zfp623	-1.29793
NM_008980	Ptpra	-1.28039
mCT174322	Rsf1	-1.27533
AB039919	Rheb	-1.27337
MMT00010488	Hras1	-1.27257
MMT00004174	Lyn	-1.26659
NM_025993	Mis12	-1.26426
NM_010044	Dffa	-1.25847
NM_007634	Ccnf	-1.2456
AK018084	Gpsm2	-1.23886
NM_010773	Mbd2	-1.23557
NM_011738	Ywhah	-1.22565
AF281634	Zfp422	-1.21805
AK011203	Otud6b	-1.20836
NM_010512	Igf1	-1.20144
AF177757	Ing1	-1.19033
AK006420	Cux1	-1.1783
AW489251	Thap1	-1.17728
AK089071	Tubb5	-1.17519
NM_010788	Mecp2	-1.15831
NM_013636	Ppp1cc	-1.15448
AK009725	Zfp180	-1.11273
